# Supplementary material for: Exploring the Landscape of Standards and Guidelines in AgeTech Design and Development: Scoping Review and Thematic Analysis
Source: JMIR Aging. 2024 Oct 31;7:e58196. doi: 10.2196/58196 (PMC11565081; doi:10.2196/58196)
Supplement: Multimedia Appendix 1 [file aging_v7i1e58196_app1.xlsx]

## Sheet: Sheet1
Title	DOI	Author and year	Year	Country	Journal	Journal or conference	Scope of Journal or conference	Type of study	Orginal or Review
Ambient Assisted Living Healthcare Frameworks, Platforms, Standards, and Quality Attributes	https://doi.org/10.3390/s140304312	Memon, M.; Wagner, S.R.; Pedersen, C.F.; Beevi, F.H.A.; Hansen, F.O ; 2014	2014	Denmark	Sensors	Journal Paper	Computer sciences	Review study- 113 stidies reviewed	Review
Call for the Ageing-inclusive Digital Economy and Related Standards: Based on a Global Survey	https://doi.org/10.1145/3556089.3556175	Hou, F., Cao, L. and Wang, Q., 2022	2022	China	ICEME 2022: 13th International Conference on E-business, Management and Economics	Conference Paper	Management and business sciences	Original research- Quantitative study	Original
Catalog of pedagogical practices, theories and teaching procedures for the elderly: contributions to the development of m-learning guidelines	https://doi.org/10.1109/FIE56618.2022.9962402	de Oliveira Sestito, C.D., Fioravanti, M.L., Scatalon, L.P., de Mattos Fortes, R.P. and Barbosa, E.F., 2022	2022	Brazil	2022 IEEE Frontiers in Education Conference (FIE)	Conference Paper	Management and business sciences	Original research- Qualitative study-Guideline development	Original
Creating design guidelines for a navigational aid for mild demented pedestrians	https://doi.org/10.1007/978-3-540-89617-3_18	Hagethorn, F.N., Kröse, B.J., de Greef, P. and Helmer, M.E., 2008	2008	Netherlands	European Conference on Ambient Intelligence	Conference Paper	Computer sciences	Original research-Developmental research	Original
Definition of Guideline-Based Metrics to Evaluate AAL Ecosystem's Usability	https://doi.org/10.1155/2022/8939072	Romeiro, C. and Araújo, P., 2022	2022	Portugal	Human Behavior and Emerging Technologies	Journal Paper	Computer sciences	Original research- Qualitative study	Original
Design guidelines and usability for cognitive stimulation throughtechnology in Mexican older adults	https://doi.org/10.1080/17538157.2021.1941973	Acosta, C.O., Palacio, R.R., Borrego, G., García, R. and Rodríguez, M.J., 2022	2022	Mexico	Informatics for Health and Social Care	Journal Paper	Multidisciplinary	Original research-Developmental research	Original
Design science research and designing ethical guidelines for the SHAPES AI developers	https://doi.org/10.1016/j.procs.2021.08.223	Nevanperä, M., Rajamäki, J. and Helin, J., 2021	2021	Finland	Procedia Computer Science	Conference Paper	Computer sciences	Original research-Guideline development	Review
Developing online community accessibility guidelines for persons with disabilities and older adults	https://doi.org/10.1177/1044207308325997	Jaeger, P.T. and Xie, B., 2009.	2009	USA	Journal of Disability Policy Studies	Journal Paper	Health Sciences	Review study	Review
Development of a standard fall data format for signals from body-worn sensors: The FARSEEING consensus	https://doi.org/10.1007/s00391-013-0554-0	Klenk, J., Chiari, L., Helbostad, J.L., Zijlstra, W., Aminian, K., Todd, C., Bandinelli, S., Kerse, N., Schwickert, L. and Schwenk, M., 2013	2013	Germany	Gerontologie und Geriatrie	Journal Paper	Health Sciences	Original research- Quantitative study	Original
Development of telehealth principles and guidelines for older adults: A modified Delphi approach	https://doi.org/10.1111/jgs.18123	Wardlow, L., Leff, B., Biese, K., Roberts, C., Archbald‐Pannone, L., Ritchie, C., DeCherrie, L.V., Sikka, N., Gillespie, S.M. and Collaborative for Telehealth and Aging, 2023.	2022	USA	Journal of the American Geriatrics Society	Journal Paper	Health Sciences	Original research- Quantitative study+ Review	Original
Development of universal design mobile interface guidelines (UDMIG) for aging population	https://doi.org/10.1007/978-3-319-40250-5_10	Ruzic, L., Lee, S.T., Liu, Y.E. and Sanford, J.A., 2016.	2016	USA	Universal Access in Human-Computer Interaction. Methods, Techniques, and Best Practices	Conference Paper	Computer sciences	Original research-Guideline development	Original
The domesticated robot: Design guidelines for assisting older adults to age in place	https://doi.org/10.1145/2157689.2157806	Beer, J.M., Smarr, C.A., Chen, T.L., Prakash, A., Mitzner, T.L., Kemp, C.C. and Rogers, W.A., 2012	2012	USA	HRI '12: Proceedings of the seventh annual ACM/IEEE international conference on Human-Robot Interaction	Conference Paper	Computer sciences	Original research- Mixed methods-Guideline development	Original
e-Government online forms: Design guidelines for older adults in Europe	https://doi.org/10.1007/s10209-010-0191-y	Money, A.G., Lines, L., Fernando, S. and Elliman, A.D., 2011.	2011	UK	Universal Access in the Information Society (Univ Access Inf Soc)	Journal Paper	Computer sciences	Original research- Quantitative study	Original
Elders using smartphones - A set of research based heuristic guidelines for designers	https://doi.org/10.1007/978-3-319-07440-5_3	Carmien, S. and Manzanares, A.G., 2014	2014	Spain	International Conference on Universal Access in Human-Computer Interaction	Conference Paper	Computer sciences	Review study	Review
Encoding Guidelines for a Culturally Competent Robot for Elderly Care	https://doi.org/10.1109/IROS.2018.8594089	Sgorbissa, A., Papadopoulos, I., Bruno, B., Koulouglioti, C. and Recchiuto, C., 2018	2018	Italy	2018 IEEE/RSJ International Conference on Intelligent Robots and Systems (IROS)	Conference Paper	Computer sciences	Original research-Developmental research-Guideline development	Original
Evaluation of a mobile home care platform lessons learned and practical guidelines	https://doi.org/10.1007/978-3-319-26005-1_22	Panagopoulos, C., Kalatha, E., Tsanakas, P. and Maglogiannis, I., 2015	2015	Greece	European Conference on Ambient Intelligence	Conference Paper	Computer sciences	Original research- Mixed methods-Developmental research-Guideline development	Original
Exploring the Role of Culture-Centric Design Guidelines in the Design of mHealth Application for Senior Informal Caregivers: Lessons Learned in a Field Study	https://doi.org/10.1007/978-3-031-06394-7_50	Chiao, W.L., Hong, Y.J., Tsai, H.P., Wang, Y.H., Chou, Y.J., Chen, W.L., Tseng, Y.C. and Kuo, P.Y., 2022	2022	Taiwan	24th International Conference on Human-Computer Interaction, HCII	Conference Paper	Computer sciences	Original research- Quantitative study	Original
Game-based Technology for Elderly with Memory Disorder: Criteria and Guideline of Mobile Psychotherapy Games_x000D_	https://doi.org/10.37934/araset.28.2.162180	ChePa, N., Sie-Yi, L.L. and Adetunmbi, S., 2022	2022	Malaysia	Journal of Advanced Research in Applied Sciences and Engineering Technology	Journal Paper	Computer sciences	Original research-Systematic review-Guideline development	Original
Guidelines for developers of smart systems	https://doi.org/10.1109/IS.2016.7737461	Vasily Moshnyaga; 2016	2016	Japan	2016 IEEE 8th International Conference on Intelligent Systems (IS)	Conference Paper	Computer sciences	Original Research; Qualitative	Original
Guidelines for Developing the VR Program in Residential Aged Care: A Preliminary Study from Staf Members' Perspective	https://doi.org/10.1145/3411763.3451706	Kong Saoane Thach, Reeva Lederman, Jenny Waycott; 2016	2016	Australia	CHI Conference on Human Factors in Computing Systems	Conference Paper	Computer sciences	Literature Review, Original Qualitative Research (Interviews)	Original
Guidelines for technology that supports physical activity by elderly	https://doi.org/10.3233/978-1-61499-403-9-429	Jelena Zach, Katharina Lorenz, Gesche Joost; 2014	2014	Germany	Assistive Technology Research Series	Journal Paper	Computer sciences	Original Research; Qualitative; Participatory Design	Original
Guidelines for Validation Interviews with Senior Citizens	https://doi.org/10.1109/REW53955.2021.00047	Eduard C. Groen, Svenja Polst; 2021	2021	Netherlands	2021 IEEE 29th International Requirements Engineering Conference Workshops (REW)	Conference Paper	Computer sciences	Literature Review (7 Papers), Case Study, Original Qualitative Research (Interview Guideline)	Original
Guidelines’ Parametrization to Assess AAL Ecosystems' Usability	https://doi.org/10.5220/0011043800003179	Carlos Romeiro, Pedro Araújo; 2022	2022	Portugal	Proceedings of the 24th International Conference on Enterprise Information Systems	Conference Paper	Computer sciences	Literature Review, Qualitative Research, Inspection-based heuristic methodology	Original
HCI standards for handicapped	https://doi.org/10.1007/978-3-642-02707-9_76	Zbigniew Wisniewski, Aleksandra Polak-Sopinska; 2009	2009	Poland	International Conference on Universal Access in Human-Computer Interaction	Conference Paper	Computer sciences	Qualitative Study; Review	Original
Heuristics for designing digital games in assistive environments: Applying the guidelines to an ageing society	https://doi.org/10.1109/TISHW.2016.7847789	Ana Isabel Veloso, Liliana Vale Costa; 2016	2016	Portugal	International Conference on Technology and Innovation in Sports, Health and Wellbeing (TISHW)	Conference Paper	Multidisciplinary	Literature Review (47 papers), Qualitative Research, Original evaluation (participant direct observation, semi-structured interviews and audio-visual materials were used.)	Original
Home healthcare settop-box for senior chronic care using ISO/IEEE 11073 PHD standard_x000D_	https://doi.org/10.1109/IEMBS.2010.5627845	Joon-Ho Lim, Chanyong Park, Soo-Jun Park; 2010	2010	South Korea	Annual International Conference of the IEEE Engineering in Medicine and Biology Society (EMBC)	Conference Paper	Multidisciplinary	Literature Review, Qualitative Research,	Original
Human-centred Design of Self-management Health Systems with and for Older Adults: Challenges and Practical Guidelines	https://doi.org/10.5220/0010529100900102	Ine D’Haeseleer, Karsten Gielis, Vero Vanden Abeele; 2021	2021	Belgium	Proceedings of the 7th International Conference on Information and Communication Technologies for Ageing Well and e-Health	Conference Paper	Computer sciences	Thematic analysis of methodological observations and reflections; Qualitative study	Original
ICT4Silver: Design Guidelines for the Development of Digital Interfaces for Elderly Users	https://doi.org/10.1007/978-3-030-79168-1_17	Nuno Martins, Sónia Ralha, Ricardo Simoes; 2021	2021	Portugal	International Conference Innovation in Engineering	Conference Paper	Computer sciences	Qualitative Study	Original
Immersive Virtual Reality for Older Adults: Empirically Grounded Design Guidelines	https://doi.org/10.1145/3470743	Vero Vanden Abeele, Brenda Schraepen, Hanne Huygelier, Celine Gillebert, Kathrin Gerling, Raymond Van Ee; 2021	2021	Belgium	ACM Transactions on Accessible Computing	Journal Paper	Computer sciences	Literature Review (67 guidelines), Qualitative, Original Research (Interviews)	Original
In-home monitoring of persons with dementia: Ethical guidelines for technology research and development_x000D_	https://doi.org/10.1016/j.jalz.2007.04.388	Diane F. Mahoney, Ruth B. Purtilo, Frank M. Webbe, Majd Alwan, Ashok J. Bharucha, Tim D. Adlam, Holly B. Jimison, Beverly Turner, S. Ann Becker; 2007	2007	USA	Alzheimer's & Dementia	Journal Paper	Health Sciences	Literature Review, Qualitative Research,	Original
Integrating Universal Design (UD) principles and mobile design guidelines to improve design of mobile health applications for older adults	https://doi.org/10.1109/ICHI.2014.54	Ljilja Ruzic Kascak, Claudia B. Rébola, Jon A. Sanford; 2014	2014	USA	2014 IEEE International Conference on Healthcare Informatics	Conference Paper	Multidisciplinary	Literature Review, Qualitative Research,	Original
Long-term co-design guidelines: Empowering older adults as co-designers of social robots_x000D_	https://doi.org/10.1109/RO-MAN50785.2021.9515559	Anastasia K. Ostrowski, Cynthia Breazeal, Hae Won Park; 2021	2021	USA	2021 30th IEEE International Conference on Robot & Human Interactive Communication (RO-MAN)	Conference Paper	Computer sciences	Qualitative Study, Co-design with older adults	Original
Lower-limb exoskeletons: Research trends and regulatory guidelines in medical and non-medical applications	https://doi.org/10.1177/1729881417743554	Baltej Singh Rupal, Sajid Rafique, Ashish Singla, Ekta Singla, Magnus Isaksson, Gurvinder Singh Virk; 2017	2017	Canada	International Journal of Advanced Robotic Systems	Journal Paper	Computer sciences	Qualitative Study, Comparative Analysis, comprehensive literature survey	Original
Mixed reality and internet of things (MRIoT) interface design guidelines for elderly people	https://doi.org/10.1109/IV-2.2019.00025	Ryan Anthony de Belen, Tomasz Bednarz; 2019	2019	Australia	2019 23rd International Conference in Information Visualization – Part II	Conference Paper	Computer sciences	Qualitative Study, Review of existing guidelines	Original
Older adults testing assistive technologies in living labs: Guidelines	https://doi.org/10.5220/0009464100850092	Stephanie Lehmann, Esther Ruf, Sabina Misoch; 2020	2020	Switzerland	Proceedings of the 6th International Conference on Information and Communication Technologies for Ageing Well and e-Health ICT4AWE - Volume 1	Conference Paper	Computer sciences	Qualitative Study, original research (recruitment of test subjects, interview, data extraction)	Original
Outcomes from a peer tutor model for teaching technology to older adults	https://doi.org/10.1017/S0144686X12000530	AMANDA TOLER WOODWARD, PAUL P. FREDDOLINO, DONA J. WISHART, LOUANNE BAKK, RIE KOBAYASHI, CAITLIN TUPPER, JOHN PANCI, CHRISTINA M. BLASCHKE-THOMPSON; 2021	2021	USA	Ageing & Society	Journal Paper	Computer sciences	Qualitative Study, Literature Review, Original Research	Original
Overview of policies, guidelines, and standards for active assisted living data exchange: Thematic analysis_x000D_	https://doi.org/10.2196/15923	Laura X. Fadrique, Dia Rahman, Hélène Vaillancourt, Paul Boissonneault, Tania Donovska, Plinio P Morita; 2020	2020	Canada	JMIR mHealth and uHealth	Journal Paper	Multidisciplinary	Qualitative Study, Literature Review, Original Research (Interviews, Thematic Analysis)	Original
Promoting elderly-children interaction in digital games: A preliminary set of design guidelines_x000D_	https://doi.org/10.1007/978-3-319-10166-8_15	Ana I. Grimaldo, Alberto L. Morán, Eduardo Calvillo Gamez, Paul Cairns, Ramón R. Palacio, Victoria Meza-Kubo; 2014	2014	Germany	Collaboration and Technology. CRIWG 2014. Lecture Notes in Computer Science	Conference Paper	Computer sciences	Qualitative Study, Literature Review, Evaluation	Original
Requirements guideline of assistive technology for people suffering from dementia_x000D_	https://doi.org/10.1145/2093698.2093737	Jaakko Hyry, Goshiro Yamamoto, Petri Pulli; 2011	2011	Finland	ISABEL '11: Proceedings of the 4th International Symposium on Applied Sciences in Biomedical and Communication Technologies	Conference Paper	Computer sciences	Qualitative Study, Literature Review, Focus groups	Original
Secure IoT e-Health applications using VICINITY framework and GDPR guidelines_x000D_	https://doi.org/10.1109/DCOSS.2019.00064	Koutli, M.; Theologou, N.; Tryferidis, A.; Tzovaras, D.; Kagkini, A.; Zandes, D.; Karkaletsis, K.; Kaggelides, K.; Almela Miralles, J.; Oravec, V.; Vanya, S.	2019	Greece	2019 15th International Conference on Distributed Computing in Sensor Systems (DCOSS)	Conference Paper	Computer sciences	Original research- Qualitative study-Guideline development	Original
Smart home modification design strategies for ageing in place: a systematic review_x000D_	https://doi.org/10.1007/s10901-021-09888-z	Ma, Chuan; Guerra-Santin, Olivia; Mohammadi, Masi	2022	Netherlands	Journal of Housing and the Built Environment	Journal Paper	Other(Housing and the Built Environment)	Systematic review - 33 articles analyzed	Review
Standards as applied in reality: A case study on the translation of standards in eHealth evaluation practice_x000D_	https://doi.org/10.1186/s12911-019-0975-9	Jurkeviciute, M.	2019	Sweden	BMC Medical Informatics and Decision Making	Journal Paper	Multidisciplinary	Original research- Quantitative study, evaluation	Original
Strategic Guidance and Technological Solutions for Human Resources Management to Sustain an Aging Workforce: Review of International Standards, Research, and Use Cases	https://doi.org/10.2196/27250	Wissemann, A.K.; Pit, S.W.; Serafin, P.; Gebhardt, H.	2022	Germany	JMIR Human Factors	Journal Paper	Multidisciplinary	Evaluation	Review
A Systematic Literature Review of Research-Derived Touchscreen Design Guidelines for Older Adults_x000D_	https://doi.org/10.1109/ACCESS.2019.2898467	Nurgalieva, L.; Jara Laconich, J.J.; Baez, M.; Casati, F.; Marchese, M.	2019	Italy	IEEE Access	Journal Paper	Computer sciences	Systematic review - 52 articles analyzed	Review
A Systematic Mapping Review: Mobile User Interface Design Guidelines for the Elderly with Cognitive Impairments_x000D_	https://doi.org/10.1109/ICSEC47112.2019.8974698	Chirayus, K.; Nanthaamornphong, A.	2019	Thailand	2019 23rd International Computer Science and Engineering Conference (ICSEC)	Conference Paper	Computer sciences	Systematic mapping	Review
A systematic review of practice standards and research ethics in technology-based home health care intervention programs for older adults	https://doi.org/10.1177/0898264305281100	Marziali, E.; Serafini, J.M.D.; McCleary, L.	2005	Canada	Journal of Aging and Health	Journal Paper	Health Sciences	Systematic review - 107 articles analyzed	Review
Toward best practice in Human Machine Interface design for older drivers:A review of current design guidelines_x000D_	https://doi.org/10.1016/j.aap.2016.06.010	Young, K L; Koppel, S; Charlton, J L	2017	UK	Accident Analysis & Prevention	Journal Paper	Other(Accident Analysis & Prevention)	Review study	Review
Towards a Reference Model of Guidelines for the Elderly Based on Technology Adoption Factors_x000D_	https://doi.org/10.1145/3411170.3411240	Lindberg, R.S.N.; De Troyer, O.	2020	Belgium	Proceedings of the 6th EAI International Conference on Smart Objects and Technologies for Social Good	Conference Paper	Computer sciences	Literature survey	Review
Towards an up to date list of design guidelines for elderly users_x000D_	https://doi.org/10.1145/3489410.3489418	Lindberg, R.S.N.; De Troyer, O.; 2021	2021	Greece	CHI Greece 2021: CHI Greece 2021: 1st International Conference of the ACM Greek SIGCHI Chapter	Conference Paper	Computer sciences	Evaluation	Original
Towards enhancing the health standards of elderly: role of ambient sensors and user perspective	https://doi.org/10.1504/IJESMS.2022.122739	Patel, A. and Shah J.; 2022	2022	India	International Journal of Engineering Systems Modelling and Simulation	Journal Paper	Computer sciences	Evaluation	Original
Towards Ethical Guidelines of Using Telepresence Robots in Residential Care_x000D_	https://doi.org/10.1007/s12369-019-00529-8	Niemelä, M.; van Aerschot, L.; Tammela, A.; Aaltonen, L.; Lamm, H.; 2019	2019	Finland	International Journal of Social Robotics	Journal Paper	Computer sciences	Field Trials	Original
Towards guideline for applying machine learning into care support systems	https://doi.org/None	Takadama, K., 2017	2017	Japan	AAAI 2017 Symposia	Conference Paper	Computer sciences	Association Rule Learning	Original
Towards videogame design guidelines to promote significant leisure activities in Mexican older adults_x000D_	https://doi.org/10.1145/2382176.2382186	Palacio, R.R., Acosta, C.O., Morán, A.L. and Cortez, J., 2012	2012	Mexico	MexIHC '12: Proceedings of the 4th Mexican Conference on Human-Computer Interaction	Conference Paper	Computer sciences	Human Factors Approach	Original
UsAge guidelines: Toward usable Saudi M-Government applications for elderly users_x000D_	https://doi.org/10.1016/j.jksuci.2022.11.011	Alkhomsan, M.N., Alturayeif, N., Alwadei, S. and Baslyman, M., 2023.	2013	Saudi Arabia	Journal of King Saud University - Computer and Information Sciences	Journal Paper	Computer sciences	Evaluation	Original
User experience design guidelines for telecare services	https://doi.org/10.1145/1288515.1288537	Niman, B.V., Rodríguez-Ascaso, A., Brown, S. and Sund, T., 2007.	2007	France	Interactions Volume 14, Issue 5	Journal Paper	Computer sciences	Human factors evaluation	Review
Using continua health alliance standards: Implementation and experiences of IEEE 11073_x000D_	https://doi.org/10.1109/MDM.2011.25	Schoepe, L. and Benner, M., 2011.	2011	Germany	2011 IEEE 12th International Conference on Mobile Data Management	Conference Paper	Multidisciplinary	Overview + Non-empirical Evaluation	Original
Wearable Activity Trackers Supporting Elderly Living Independently: A Standards based Approach for Data Integration to Health Information Systems	https://doi.org/10.1145/3218585.3218679	Urbauer, P., Frohner, M., David, V. and Sauermann, S., 2018.	2018	Austria	DSAI '18: Proceedings of the 8th International Conference on Software Development and Technologies for Enhancing Accessibility and Fighting Info-exclusion	Conference Paper	Multidisciplinary	Validation Study	Original
Towards a List of Heuristics to Evaluate Smartphone Apps Targeted at Older Adults: A Study with Apps that Aim at Promoting Health and Well-being	https://doi.org/10.1109/HICSS.2015.390	Silva, P. A., Holden, K., & Jordan, P.	2015	Portugal	2015 48th Hawaii International Conference on System Sciences	Conference Paper	Computer sciences	Original research- Evaluation study	Original
