# Supplementary material for: Exploring the Landscape of Standards and Guidelines in AgeTech Design and Development: Scoping Review and Thematic Analysis
Source: JMIR Aging. 2024 Oct 31;7:e58196. doi: 10.2196/58196 (PMC11565081; doi:10.2196/58196)
Supplement: Multimedia Appendix 2 [file aging_v7i1e58196_app2.xlsx]

## Sheet: Sheet1
Title	DOI	Author and year	AgeTech's type	Develper of standard or guideline	Is standard/guideline new or old	Methodology of standard/guideline development	Target stakeholders of standard or guideline	Characteristics of older adults as an end users of AgeTech	Main aspects of standard or guideline	Results of evaluation if done
Ambient Assisted Living Healthcare Frameworks, Platforms, Standards, and Quality Attributes	https://doi.org/10.3390/s140304312	Memon, M.; Wagner, S.R.; Pedersen, C.F.; Beevi, F.H.A.; Hansen, F.O ; 2014	Ambient Assisted Living (AAL)	NA	Old	NA	Citizens, caregivers, healthcare IT industry, researchers, and governmental organizations	General elderly population	Medical device interoperability and integration; security, privacy and data protection; design and development methodologies; frameworks and open solutions; quality attributes; technology standards and specifications; and usability and user experience.	NA
Call for the Ageing-inclusive Digital Economy and Related Standards: Based on a Global Survey	https://doi.org/10.1145/3556089.3556175	Hou, F., Cao, L. and Wang, Q., 2022	E-commerce	NA	NA	NA	NA	General elderly population	NA	NA
Catalog of pedagogical practices, theories and teaching procedures for the elderly: contributions to the development of m-learning guidelines	https://doi.org/10.1109/FIE56618.2022.9962402	de Oliveira Sestito, C.D., Fioravanti, M.L., Scatalon, L.P., de Mattos Fortes, R.P. and Barbosa, E.F., 2022	Mobile technology	Research team	New	To reach its final version, it went through several phases, evaluations, and redesign, integrating several versions of Mobile Learning Pedagogical and Accessibility Guidelines, which are namely: MLGE 1.0, AGE 1.1. and AGE 1.2. The main phases of guideline development were exploratory, experimental and descriptive, correlation, selection and specification, validation and redesign.	As a contribution, we can highlight that the presented catalog will help in the design, construction and validation of new educational artifacts, including pedagogical practices, theories/methods, and teaching procedures that indeed contribute to the teaching and learning process of the elderly in a real-world scenario.	General elderly population	A set of m-learning pedagogical and accessibility guidelines for the elderly	NA
Creating design guidelines for a navigational aid for mild demented pedestrians	https://doi.org/10.1007/978-3-540-89617-3_18	Hagethorn, F.N., Kröse, B.J., de Greef, P. and Helmer, M.E., 2008	GPS-based navigation aid	Research team	New	System design and evaluation	Designers	Older adults with mild demented	NA	This prototype was used in experiments in which we studied the performance of landmark vs. left right instructions in navigation. We found that landmark based instructions resulted in less errors and less hesitation with the users.
Definition of Guideline-Based Metrics to Evaluate AAL Ecosystem's Usability	https://doi.org/10.1155/2022/8939072	Romeiro, C. and Araújo, P., 2022	Ambient Assisted Living (AAL)	NA	Old	NA	NA	General elderly population	Usability	NA
Design guidelines and usability for cognitive stimulation throughtechnology in Mexican older adults	https://doi.org/10.1080/17538157.2021.1941973	Acosta, C.O., Palacio, R.R., Borrego, G., García, R. and Rodríguez, M.J., 2022	Cognitive stimulation software	NA	Old- User centered system design	NA	NA	Older adults between the ages of 60 and 84 years	Usability	They evaluated the usability of the developed software using the Computer System Usability Questionnaire, obtaining medium-high usability in 76.2% of the participants regarding the system utility, in 77.7% concerning the information quality and, in 84.2% in the interface quality.
Design science research and designing ethical guidelines for the SHAPES AI developers	https://doi.org/10.1016/j.procs.2021.08.223	Nevanperä, M., Rajamäki, J. and Helin, J., 2021	AAL technolofies such as robots, wearables and sensor technologies that apply artificial intelligence (AI).	robots, wearables and sensor technologies that apply artificial intelligence (AI).	New	This article applied Alan Hevner’s Design Science Research (DSR) as its methodological background for constructing ethical guidelines for the SHAPES project. Designing ethical guidelines was considered as Hevner’s theory’s design artifact.	Developers	Older individuals to live at home	The SHAPES guidelines include the following themes; accountability, transparency and explainability, diversity, inclusion and fairness, safety and security and societal wellbeing and humanity.	NA
Developing online community accessibility guidelines for persons with disabilities and older adults	https://doi.org/10.1177/1044207308325997	Jaeger, P.T. and Xie, B., 2009.	Online Community	NA	Old	NA	Policy makers, developers and users	Persons With Disabilities and Older Adults	NA	NA
Development of a standard fall data format for signals from body-worn sensors: The FARSEEING consensus	https://doi.org/10.1007/s00391-013-0554-0	Klenk, J., Chiari, L., Helbostad, J.L., Zijlstra, W., Aminian, K., Todd, C., Bandinelli, S., Kerse, N., Schwickert, L. and Schwenk, M., 2013	Body-worn sensor devices	Research team	New	Delphi process	Researchers	General elderly population	The consensus includes recommendations for a fall definition, fall reporting (including fall reporting frequency, and fall reporting variables), a minimum clinical dataset, a sensor configuration, and variables to describe the signal characteristics.	NA
Development of telehealth principles and guidelines for older adults: A modified Delphi approach	https://doi.org/10.1111/jgs.18123	Wardlow, L., Leff, B., Biese, K., Roberts, C., Archbald‐Pannone, L., Ritchie, C., DeCherrie, L.V., Sikka, N., Gillespie, S.M. and Collaborative for Telehealth and Aging, 2023.	Telehealth	Research team-C4TA	New and Old	Literature review and modified Delphi process	Providers and health systems	General elderly population	Principle 1: Care is person-centered Principle 2: Care is equitable and accessible Principle 3: Care is integrated and coordinated	NA
Development of universal design mobile interface guidelines (UDMIG) for aging population	https://doi.org/10.1007/978-3-319-40250-5_10	Ruzic, L., Lee, S.T., Liu, Y.E. and Sanford, J.A., 2016.	Mobile interfaces	Research team	New	NA	Researchers and industry leaders	General elderly population	UDMIG v.2.0 is a comprehensive set of guidelines designed to guide the design of interactive mobile interfaces for older adults. It is divided into three sets: Fit (F), Micro (e), and Macro Environment (E). Fit guidelines focus on interaction with the environment, Micro Environment guides touchscreen interface design, and Macro Environment addresses space and context.	NA
The domesticated robot: Design guidelines for assisting older adults to age in place	https://doi.org/10.1145/2157689.2157806	Beer, J.M., Smarr, C.A., Chen, T.L., Prakash, A., Mitzner, T.L., Kemp, C.C. and Rogers, W.A., 2012	Home Robots	Research team	New	We conducted a needs assessment to (1) assess older adults' openness to assistance from robots; and (2) understand older adults' opinions about using an assistive robot to help around the home. We administered questionnaires and conducted structured group interviews with 21 independently living older adults (ages 65-93).	Developers and desigers	Older adults to age in place	Customizability- Interaction- Manipulation- Payload- Range of motion- Storage / size	NA
e-Government online forms: Design guidelines for older adults in Europe	https://doi.org/10.1007/s10209-010-0191-y	Money, A.G., Lines, L., Fernando, S. and Elliman, A.D., 2011.	e-Government online form	Research team	New	A user-centred approach is adopted to gain insights into the challenges faced by 80 older adults in three European countries as they interact with a representative sample of public service-based online forms. A thematic analysis was then carried out on the data.	Researchers and users	General elderly population	A thematic analysis was then carried out on the data, which revealed five over-arching themes that relate to the challenges faced by users: assistance, trust, layout, the technology paradigm, and language.	NA
Elders using smartphones - A set of research based heuristic guidelines for designers	https://doi.org/10.1007/978-3-319-07440-5_3	Carmien, S. and Manzanares, A.G., 2014	Smartphones	NA	Old	NA	Developers, desigers and users	General elderly population	The heuristics were divided into six sections: Cognitive Visual Input Audio Haptic Generational/ Cultural	NA
Encoding Guidelines for a Culturally Competent Robot for Elderly Care	https://doi.org/10.1109/IROS.2018.8594089	Sgorbissa, A., Papadopoulos, I., Bruno, B., Koulouglioti, C. and Recchiuto, C., 2018	Socially assistive robots	Research team	New	The guidelines are composed of: (i) information and rules encoding habits, preferences and expectation of cultural groups, which constitute the basis for the robot interaction with the assisted person, and (ii) the ADORE model, laying out the methodology that the robot should use at runtime to update its knowledge and adapt its actions, gestures and words to the specific person it assists. Expert…	Developers and desigers	General elderly population	ADORE model as follows: Assess Do Observe Revise Evaluate	NA
Evaluation of a mobile home care platform lessons learned and practical guidelines	https://doi.org/10.1007/978-3-319-26005-1_22	Panagopoulos, C., Kalatha, E., Tsanakas, P. and Maglogiannis, I., 2015	Mobile Home Care Platform	Research team	New	The guidelines and insights provided are based on 6 conducted interviews with senior adults.	Developers and desigers	Older adults with chronic diseases	User Interface Design. Devices. Functionality. Understandability. Motivation to Adopt.	Our sample comprised of 26 senior adults, between the ages of 60 and 83, with equal representation of men and women. Some of them face serious chronic diseases such as heart problems, autoimmune problems or cancer. From this sample, 9 women and 11 men eventually accepted to respond to the questionnaire, while the rest denied for reasons such as ignorance or indifference. The scores we obtained fr…
Exploring the Role of Culture-Centric Design Guidelines in the Design of mHealth Application for Senior Informal Caregivers: Lessons Learned in a Field Study	https://doi.org/10.1007/978-3-031-06394-7_50	Chiao, W.L., Hong, Y.J., Tsai, H.P., Wang, Y.H., Chou, Y.J., Chen, W.L., Tseng, Y.C. and Kuo, P.Y., 2022	mHealth application	NA	NA	NA	Policy makers, developers and desigers	Older adults with chronic diseases (1) age between 50 and 65, (2) had informal caregiving experience with aging parents, and (3) had no prior exposure with our app.	Main aspects of Culture-Centric Design Guidelines in the Design of mHealth Application for Senior Informal Caregivers Metaphors Mental models Navigation Appearance Interaction	NA
Game-based Technology for Elderly with Memory Disorder: Criteria and Guideline of Mobile Psychotherapy Games_x000D_	https://doi.org/10.37934/araset.28.2.162180	ChePa, N., Sie-Yi, L.L. and Adetunmbi, S., 2022	Psychotherapy Games	Research team	New	Doing Systematic review and interview with older adults	Developers and practitioners	General elderly population	The main aspects of the guideline are : Device Interface Gameplay Features And the main focus of guidelines is on: Ease of use Usefulness Memorability Satisfaction Enjoyability Accuracy	High mean score for all measurement dimensions (>4.0 of total score of 5) shows that users agreed that the game meets their expectation. Hence explained their acceptance of the proposed guideline as well.
Guidelines for developers of smart systems	https://doi.org/10.1109/IS.2016.7737461	Vasily Moshnyaga; 2016	Smart Systems (monitor humans and behaviours)	Research team	New	Used lessons learnt through their (the research team's) involvement in the development of smart systems since 2007	Hardware and Software Developers; Electronic System Designers	General elderly population	Implementation and Usability of Smart Systems	N/A
Guidelines for Developing the VR Program in Residential Aged Care: A Preliminary Study from Staf Members' Perspective	https://doi.org/10.1145/3411763.3451706	Kong Saoane Thach, Reeva Lederman, Jenny Waycott; 2016	Virtual Reality (VR)	NA	NA	NA	Developers	General elderly population; living in residential aged care facilities	Usability of VR	NA
Guidelines for technology that supports physical activity by elderly	https://doi.org/10.3233/978-1-61499-403-9-429	Jelena Zach, Katharina Lorenz, Gesche Joost; 2014	Mobile interface; mobile touchscreen based social, playful application with a weekly actiity plan and point system	Research team	New	Thematic analysis from interviews, focus groups and co-creation workshops	Developers	General elderly population	Design and usability	N/A
Guidelines for Validation Interviews with Senior Citizens	https://doi.org/10.1109/REW53955.2021.00047	Eduard C. Groen, Svenja Polst; 2021	Ambient Assisted Living (AAL)	Research team	New	Findings from literature search and interviews	Developers, Researchers, Practitioners	General elderly population	Development and Evaluation, Requirements elicitation, Requirements Validation	N/A
Guidelines’ Parametrization to Assess AAL Ecosystems' Usability	https://doi.org/10.5220/0011043800003179	Carlos Romeiro, Pedro Araújo; 2022	Ambient Assisted Living (AAL)	1) Jakob Nielsen’s principles 2) the Shneiderman’s golden rules 3) the Weinschenk and Barker’s cognitive principles	Old	N/A (Old Standards/Principles)	Scientific community, developers, end-users in the usability evaluation process	General elderly population	Usability, User Interaction, Automation, Heuristics Analysis	The evaluation of the academic prototype considered the 106 actions and 356 components available in the 15 screens of the entire interface, and covered the Jakob Nielsen and Rolf Molich, Shneiderman and Weinschenk and Barker guidelines: (Related to the Limitations of the Standard or Guideline)
HCI standards for handicapped	https://doi.org/10.1007/978-3-642-02707-9_76	Zbigniew Wisniewski, Aleksandra Polak-Sopinska; 2009	Human-Computer Interaction	Research team	New	Review of old guidelines developed by the World Wide Web Consortium (W3C) and Web Accessibility Initiative (WAI)	Developers, Website designers	Disabled persons and people over the age of 55+	User Agent Accessibility Guidelines, XML Accessibility Guidelines, Web Content Accessibility Guidelines,	Common errors of website designers include tendency to use Flash and technology and DHTML elements more than necessary; excessive use leads to lowered accessibility for disabled people Most serious error of Web content authors is non conformity of the source code with the guidelines published by organizations such as World Wide Web Consortium or The Unicode Consortium
Heuristics for designing digital games in assistive environments: Applying the guidelines to an ageing society	https://doi.org/10.1109/TISHW.2016.7847789	Ana Isabel Veloso, Liliana Vale Costa; 2016	Digital Games	Research team	New	Findings from literature search and interviews	Game developers	General elderly population	Design, heuristics, assistive environments	N/A
Home healthcare settop-box for senior chronic care using ISO/IEEE 11073 PHD standard_x000D_	https://doi.org/10.1109/IEMBS.2010.5627845	Joon-Ho Lim, Chanyong Park, Soo-Jun Park; 2010	Home healthcare monitoring system	Research team	Old	Using an already developed standard (11073 PHD Standards; newer versions of PoC standards)	Developers	Seniors with chronic disease	Interoperability, usability, user-interfaces	N/A
Human-centred Design of Self-management Health Systems with and for Older Adults: Challenges and Practical Guidelines	https://doi.org/10.5220/0010529100900102	Ine D’Haeseleer, Karsten Gielis, Vero Vanden Abeele; 2021	Human centered design (HCD)	Research team	New	Findings from thematic analysis of methodological obsrvations and reflections from 81 older adults 65-97 y/o over 4 years	Researchers, developers	General elderly population	Design	Evaluation phase consisted of formative usability testing, summative usability testing, an adoption study, and the Unified Theory of Acceptance and Use of Technologies (UTAUT) questionnaire to poll for acceptance
ICT4Silver: Design Guidelines for the Development of Digital Interfaces for Elderly Users	https://doi.org/10.1007/978-3-030-79168-1_17	Nuno Martins, Sónia Ralha, Ricardo Simoes; 2021	Information and Communication Technologies (ICT)	Research team	New	Analysis of of user interaction and redesigning graphical interfaces of three products (‘ArkeaOnLife’, ‘PhysioSensing’, and ‘Kwido’) led to the redesigning efforts and proposal of design guidling principles (DGP) for digital interfaces aimed at the elderly	Developers, Designers	General elderly population	Design, UX/UI	N/A
Immersive Virtual Reality for Older Adults: Empirically Grounded Design Guidelines	https://doi.org/10.1145/3470743	Vero Vanden Abeele, Brenda Schraepen, Hanne Huygelier, Celine Gillebert, Kathrin Gerling, Raymond Van Ee; 2021	Immersive Virtual Reality (IVR) Human Ceneted computing	Research team	New	Building on three complementary research activities (i.e. literature review, interview, Laddering analysis and then proposal of a framework that informs designers of future IVR experiences)	Designers, Developers	General elderly population	Design, Evaluation, Accessibility	N/A
In-home monitoring of persons with dementia: Ethical guidelines for technology research and development_x000D_	https://doi.org/10.1016/j.jalz.2007.04.388	Diane F. Mahoney, Ruth B. Purtilo, Frank M. Webbe, Majd Alwan, Ashok J. Bharucha, Tim D. Adlam, Holly B. Jimison, Beverly Turner, S. Ann Becker; 2007	Residential Monitoring Technologies	Research team	New	Review relevant literature specific to ethics and home monitoring technology, present ethical model for development, review IRB concerns, and then recommend ethical guidelines	Developers	Older Adults with Dementia	Research, Implementation	N/A
Integrating Universal Design (UD) principles and mobile design guidelines to improve design of mobile health applications for older adults	https://doi.org/10.1109/ICHI.2014.54	Ljilja Ruzic Kascak, Claudia B. Rébola, Jon A. Sanford; 2014	Mobile Health Applications	Research team	New	Based on existing RPM device and set of inclusive design guidelines	Designers, Developers	General elderly population	Design, UX/UI	N/A
Long-term co-design guidelines: Empowering older adults as co-designers of social robots_x000D_	https://doi.org/10.1109/RO-MAN50785.2021.9515559	Anastasia K. Ostrowski, Cynthia Breazeal, Hae Won Park; 2021	Social Robots	Research team	New	Long-term 12-month older adult co-design methodology; 3-stage, 7-session methodology provides an example of how co-design can be leveraged in the development of social robots and how it can promote the value of empowering users.	Designers, Developers, Researchers	General elderly population	Design, Development Generate social robot design guidelines informed by the participants’ experience living with the robot and the co-design process thus far and to foster group collaboration among the participants.	N/A
Lower-limb exoskeletons: Research trends and regulatory guidelines in medical and non-medical applications	https://doi.org/10.1177/1729881417743554	Baltej Singh Rupal, Sajid Rafique, Ashish Singla, Ekta Singla, Magnus Isaksson, Gurvinder Singh Virk; 2017	Medical Exoskeleton Medical exoskeletons are medical electrical equipment which is used to provide mobility to physically disabled, injured or weak persons, who are unable to walk due to a variety of medical reasons	N/A	N/A	N/A	N/A	General elderly population who require assistive exoskeletons	N/A	N/A
Mixed reality and internet of things (MRIoT) interface design guidelines for elderly people	https://doi.org/10.1109/IV-2.2019.00025	Ryan Anthony de Belen, Tomasz Bednarz; 2019	Mixed Reality and Internet of Things (MRIoT)	Research team	New	Consult existing design guidelines and synthesise a unified set of design guidelines for MR and IoT interfaces	Designers, Developers	General elderly population	Interface Design	N/A
Older adults testing assistive technologies in living labs: Guidelines	https://doi.org/10.5220/0009464100850092	Stephanie Lehmann, Esther Ruf, Sabina Misoch; 2020	Assistive Technology, Living Labs	Research team	New	N/A	Designers, Developers, Researchers	General elderly population	Development, Testing, Implementation	N/A
Outcomes from a peer tutor model for teaching technology to older adults	https://doi.org/10.1017/S0144686X12000530	AMANDA TOLER WOODWARD, PAUL P. FREDDOLINO, DONA J. WISHART, LOUANNE BAKK, RIE KOBAYASHI, CAITLIN TUPPER, JOHN PANCI, CHRISTINA M. BLASCHKE-THOMPSON; 2021	Information and Communication Technologies (ICT)	N/A	N/A	N/A	N/A	General elderly population	N/A	N/A
Overview of policies, guidelines, and standards for active assisted living data exchange: Thematic analysis_x000D_	https://doi.org/10.2196/15923	Laura X. Fadrique, Dia Rahman, Hélène Vaillancourt, Paul Boissonneault, Tania Donovska, Plinio P Morita; 2020	Ambient Assisted Living (AAL)	N/A	N/A	N/A	Researchers, Developers	General elderly population	N/A	N/A
Promoting elderly-children interaction in digital games: A preliminary set of design guidelines_x000D_	https://doi.org/10.1007/978-3-319-10166-8_15	Ana I. Grimaldo, Alberto L. Morán, Eduardo Calvillo Gamez, Paul Cairns, Ramón R. Palacio, Victoria Meza-Kubo; 2014	Digital Games	Research team	New	Findings from literature search	Researchers, Designers, Developers	General elderly population	Devices and Interface Design	12 participants were invited to participate in theevaluation. They were 11 graduate students from two local computer science programsand 1 part-time junior researcher Participants in all teams perceived a high usefulness (6.3/7) and ease ofuse (6.3/7) of the guidelines perceived a high intention to use them (6.6/7) Begginer team: According to the analysis, the main changes in the re-designed prot…
Requirements guideline of assistive technology for people suffering from dementia_x000D_	https://doi.org/10.1145/2093698.2093737	Jaakko Hyry, Goshiro Yamamoto, Petri Pulli; 2011	Wearable (procam device)	Research team	New	Findings from literature search	Designers, Developers	General elderly population, suffering from dementia	Design and usability	N/A
Secure IoT e-Health applications using VICINITY framework and GDPR guidelines_x000D_	https://doi.org/10.1109/DCOSS.2019.00064	Koutli, M.; Theologou, N.; Tryferidis, A.; Tzovaras, D.; Kagkini, A.; Zandes, D.; Karkaletsis, K.; Kaggelides, K.; Almela Miralles, J.; Oravec, V.; Vanya, S.	Ambient Assisted Living (AAL)	VICINITY	Old	Analyze security requirements of VICINITY platform and GDPR policy when designing AAL or mHealth applications. No other methods stated	Developer	General elderly population	Security	NA
Smart home modification design strategies for ageing in place: a systematic review_x000D_	https://doi.org/10.1007/s10901-021-09888-z	Ma, Chuan; Guerra-Santin, Olivia; Mohammadi, Masi	Smart home	NA	NA	NA	NA	General elderly population	NA	NA
Standards as applied in reality: A case study on the translation of standards in eHealth evaluation practice_x000D_	https://doi.org/10.1186/s12911-019-0975-9	Jurkeviciute, M.	eHealth and social care	NA	NA	NA	Researchers and care providers	Older adults suffering from mild cognitive impairment and mild dementia	Model for Assessment of Telemedicine Applications (MAST), EuroQoL five-dimension questionnaire to assess health-related quality of life (EQ-5D-5 L), Patient Satisfaction Questionnaire (PSQ-18), Camberwell Assessment of Need for the Elderly – Short Form (CANE-S)	The following factors were identified as barriers to the use of standards during evaluation: (1) inadequacy of a standard to address a target population or a disease, (2) insufficient resources to use a standard, (3) lack of experience in using a standard, (4) lack of validation of a standard in a particular context.
Strategic Guidance and Technological Solutions for Human Resources Management to Sustain an Aging Workforce: Review of International Standards, Research, and Use Cases	https://doi.org/10.2196/27250	Wissemann, A.K.; Pit, S.W.; Serafin, P.; Gebhardt, H.	Remote solutions and workforce support	ISO/IEC	Old	International standardization practices, ethical frameworks, collaborative research, and use cases are used to demonstrate how technological solutions can be translated into practice and formed the basis for the development of a set of recommendations to create and maintain a sustainable aging workforce.	Employers	Older adults in the workforce	Digitalization of workplaces, digital literacy, and innovation	Applying a multidimensional lens on aging in organizations such as organizational tenure, career stage, life events, generation, accessibility, chronological age, and experience will improve sustainable employability among aging workers. The synergy of international standardization and ethical framework tools with research and use cases can advance the work in improving aging workforces. Technolo…
A Systematic Literature Review of Research-Derived Touchscreen Design Guidelines for Older Adults_x000D_	https://doi.org/10.1109/ACCESS.2019.2898467	Nurgalieva, L.; Jara Laconich, J.J.; Baez, M.; Casati, F.; Marchese, M.	Mobile interfaces	NA	Old	NA	Developer	General elderly population (55+?)	User's capability model, design taxonomy	the final list of included papers and respective guidelines are depicted in a repository (http://design-review.mateine.org) as a collection of guidelines derived from our review.
A Systematic Mapping Review: Mobile User Interface Design Guidelines for the Elderly with Cognitive Impairments_x000D_	https://doi.org/10.1109/ICSEC47112.2019.8974698	Chirayus, K.; Nanthaamornphong, A.	Mobile interfaces	NA	NA	NA	NA	General elderly population	NA	NA
A systematic review of practice standards and research ethics in technology-based home health care intervention programs for older adults	https://doi.org/10.1177/0898264305281100	Marziali, E.; Serafini, J.M.D.; McCleary, L.	Home healthcare	NA	NA	NA	NA	General elderly population	NA	NA
Toward best practice in Human Machine Interface design for older drivers:A review of current design guidelines_x000D_	https://doi.org/10.1016/j.aap.2016.06.010	Young, K L; Koppel, S; Charlton, J L	Advanced Driver Assistance Systems (ADAS) and In-Vehicle Information Systems (IVIS)	NA	NA	NA	NA	Elderly drivers	NA	NA
Towards a Reference Model of Guidelines for the Elderly Based on Technology Adoption Factors_x000D_	https://doi.org/10.1145/3411170.3411240	Lindberg, R.S.N.; De Troyer, O.	General ICT	NA	NA	NA	NA	General elderly population	NA	NA
Towards an up to date list of design guidelines for elderly users_x000D_	https://doi.org/10.1145/3489410.3489418	Lindberg, R.S.N.; De Troyer, O.; 2021	Web Design; Touchscreen devices	Web Content Accessibility Guidelines (WCAG); SilverWeb 2.0	Old updated to New	The newly formed list of combined guidelines was inspected by four experts with knowledge from the field of usability and user The main objective for this evaluation was to ensure that guidelines were combined in a sensible way. The study had a list of 143 guidelines and the list was reduced to 111 individual guidelines with the help of 4 experts. For the broader expert evaluation, expert recruit…	Elderly	General elderly population	Web Content Accessibility Guidelines: (1) Principles - POUR, i.e. the four principles of accessibility: Perceivable, Operable, Understandable, and Robust. (2) Guidelines - which are split into 13 categories. They are not testable, but provide a framework and overall objectives. (3) Success Criteria - For each guidelines a testable success criteria is provided. Three levels of conformance with a g…	List of 193 guidelines updated to a shorter list of 111 guidelines
Towards enhancing the health standards of elderly: role of ambient sensors and user perspective	https://doi.org/10.1504/IJESMS.2022.122739	Patel, A. and Shah J.; 2022	Wireless sensors in smart healthcare services used in smart home environments (Hybrid Architecture)	NA	NA	NA	NA	General elderly population	NA	Mapped the health history and the user’s emotion to the dataset to improve health monitoring accuracy. The results with the conventional sensor data revealed that one-size-fits-all solutions could be misleading. Inclusion of the user’s emotion added accuracy while compromising privacy. (There is a trade-off between accuracy level and privacy level.) Users’ perspective pointed to the importance of…
Towards Ethical Guidelines of Using Telepresence Robots in Residential Care_x000D_	https://doi.org/10.1007/s12369-019-00529-8	Niemelä, M.; van Aerschot, L.; Tammela, A.; Aaltonen, L.; Lamm, H.; 2019	Telerobotics	NA	NA	NA	NA	Elderly, residential living	NA	NA
Towards guideline for applying machine learning into care support systems	https://doi.org/None	Takadama, K., 2017	Wellsupport system	Research team	New	A Features/attributes approach in the context of Machine Learning. The developed system "(1) represented the tacit or subjective feeling of aged persons by scoring the daily activities that indicate their desire/not-desire degree of these activities; (2) generated the correct and generalized (simple) knowledge that informs a change of feeling on certain daily activities (which scores drastically …	Care support systems and Aged persons support systems	General elderly population	The proper selection of an algorithm is critical to solve problems, so the guidelines aid in the selection of the algorithms.	Flow-charts and sheets are not very useful for selecting appropriate algorithm in ML for healthcare problems. The "representation of tacit or subjective knowledge, understandable and accountable knowledge, and generalization should be tackled for the healthcare problems".
Towards videogame design guidelines to promote significant leisure activities in Mexican older adults_x000D_	https://doi.org/10.1145/2382176.2382186	Palacio, R.R., Acosta, C.O., Morán, A.L. and Cortez, J., 2012	Virtual Leisure	Research team	New	The sociodemographic data sheet and the female-male version of the inventory of leisure activities of older adults were individually applied to participants at their home. Participants with reading or writing limitations were assisted to complete materials.	Gendered elderly	Gendered elderly population	Use ideas from the elderly when designing activities featured in video games	NA
UsAge guidelines: Toward usable Saudi M-Government applications for elderly users_x000D_	https://doi.org/10.1016/j.jksuci.2022.11.011	Alkhomsan, M.N., Alturayeif, N., Alwadei, S. and Baslyman, M., 2023.	Mobile government applications for smartphones	Research team	Old to New	The new guidelines are integrated and validated by usability experts, developed in phases 1 and 2: First phase consisted of literature and users’ interviews; the second phase highlights usability issues and proposes new guidelines based on real interactions of the Saudi elderly with one of the mgovernment applications.	Elderly	Saudi elderly (physical, cognitive, psychology characteristics)	There were 12 guidelines and the usability issues those guidelines were presented to address. Two guidelines addressed the difficulties encountered by the participants while performing these tasks.	Using the experts’ feedback, the final set of UsAge guideline were tagged with the aspect it covers (A: Age, C: Culture, and G: m-government) and the source from which it was derived (HE: heuristics evaluation, CW: Cognitive walkthrough, UT: usability testing, UC: user characteristics, and EV: expert validation)
User experience design guidelines for telecare services	https://doi.org/10.1145/1288515.1288537	Niman, B.V., Rodríguez-Ascaso, A., Brown, S. and Sund, T., 2007.	Wearable Activity Trackers	An ETSI (European Telecommunications Standards Institute)	Yes	Human Factors Approach | Lifecycle Approach | Hybrid (HF + LC) Approach	Elderly (65+)	General elderly population w/ disabilities	An ETSI (European Telecommunications Standards Institute) STF (Specialist Task Force) has produced an EG (ETSI guide) [1] designed to help telecare stakeholders develop and deliver telecare systems which provide a positive end user experience. CareLab's approach to telecare services builds on the framework described in the ETSI Technical Report (TR) 102 415, a Human Factors Approach. The guidelin…	If developers and suppliers of telecare equipment follow the guidelines , telecare services will be more easily accepted aby end users, increasing the ubiquity of the services.
Using continua health alliance standards: Implementation and experiences of IEEE 11073_x000D_	https://doi.org/10.1109/MDM.2011.25	Schoepe, L. and Benner, M., 2011.	Personal health, Wireless Communication Protocol (Bluetooth + Zigbee)	WohnSelbst	Old	NA	Elderly	Elderly with possible disease(s) at home	Based on the IEEE 11073-20601 "which defines an optimized exchange protocol and modeling techniques to be used by implementers of personal health devices to create interoperability between device types and vendors. This standard establishes a common framework for an abstract model of personal health data available in a transport-independent transfer syntax required to establish logical connection…	The responses to the questionnaire elicited a SUS score of about 81 (scale range from 0 to 100). This means that although the tested system has a prototype status, it seems to provide a quite satisfying usability. The study postulates that this was due to the high level of automatism and system integration.
Wearable Activity Trackers Supporting Elderly Living Independently: A Standards based Approach for Data Integration to Health Information Systems	https://doi.org/10.1145/3218585.3218679	Urbauer, P., Frohner, M., David, V. and Sauermann, S., 2018.	Wearable Activity Trackers for Elderly Independent Living + AAL	Personal Connected Health Alliance	Old to New	The prototype was tested with functional tests and the conformance of the prototype to the interoperability specifications PCHA Guidelines and HL7 FHIR, was tested by application of no-peer interoperability tests using the HL7FHIR Validator	Elderly	Elderly independent living + AAL	The HL7 FHIR® standard to report measurements taken by personal healthcare devices and mobile apps outside of healthcare facilities and report those measurements back to the person’s longitudinal health record. https://www.pchalliance.org/news/pcha-and-ihe-establish-joint-task-force-simplify-collection-personal-health-data-health-record	The architectural approach showed a complete end-to-end system for the integration of proprietary wearable activity trackers to professional medical IT systems. The system stored the data in form of resources or provided further processing to standardized PHR or EHR formats.
Towards a List of Heuristics to Evaluate Smartphone Apps Targeted at Older Adults: A Study with Apps that Aim at Promoting Health and Well-being	https://doi.org/10.1109/HICSS.2015.390	Silva, P. A., Holden, K., & Jordan, P.	Smartphone Apps	Other researchers and this research team	Old	This research was carried out in two main stages: the first comprehending the process of finding a new comprehensive list of heuristics and a second stage in which the obtained list of heuristics is used in a heuristic evaluation by ten evaluators with the intent to verify its usefulness.	Elderly	General elderly population	Usability and design	This list of 33 heuristics is an evolution of an initial list of 35 heuristics created to specifically support age-related limitations, such as the demand for bigger target areas and contrast and the need to avoid the use of scroll. The research presented in this paper put the initial list to test in a heuristic evaluation.
