# Supplementary material for: Exploring the Landscape of Standards and Guidelines in AgeTech Design and Development: Scoping Review and Thematic Analysis
Source: JMIR Aging. 2024 Oct 31;7:e58196. doi: 10.2196/58196 (PMC11565081; doi:10.2196/58196)
Supplement: Multimedia Appendix 3 [file aging_v7i1e58196_app3.xlsx]

## Sheet: Sheet1
Title	DOI	Author and year	Aim of study	Important conclusions of study	The main limitations of study	Gap of study and recommendations for future study
Ambient Assisted Living Healthcare Frameworks, Platforms, Standards, and Quality Attributes	https://doi.org/10.3390/s140304312	Memon, M.; Wagner, S.R.; Pedersen, C.F.; Beevi, F.H.A.; Hansen, F.O ; 2014	The aim of this paper is to provide a comprehensive review of the AAL field with a focus on healthcare frameworks, platforms, standards, and quality attributes.	Existing AAL solutions fall short in considering essential aspects, lacking required interoperability and integration. Challenges include usability, reliability, data accuracy, cost, security, and privacy, leading to complex installation, unattractive interfaces, security threats, and high costs. End-users require significant technical support, hindering independent living and increasing expenses.	This review has identified a high number of research and industry organizations who are currently active within the AAL field. However, the extensive research effort has not yet led to a significant proliferation of technologies into real world usage.	We found that more validation and user experience studies are required to produce better AAL systems with additional user feedback and participatory development approaches.
Call for the Ageing-inclusive Digital Economy and Related Standards: Based on a Global Survey	https://doi.org/10.1145/3556089.3556175	Hou, F., Cao, L. and Wang, Q., 2022	This paper introduces the global survey on ageing-inclusive digital economy and related standards conducted in early 2021, which aimed to clarify the influence and challenges of the digital economy on the elderly, and the expectations and demands of building an ageing-inclusive digital economy.	Despite a high impact of the digital economy on the elderly, their participation remains low, despite strong willingness.	NA	The paper recommends a focus on standards and conformity assessment activities for the ageing society and silver economy, discussing problems and solutions, and sharing best practices among countries, territories, and organizations. It also suggests conducting research on standardization of the silver economy, encouraging more involvement, and creating a long-term dialogue mechanism. The proposal…
Catalog of pedagogical practices, theories and teaching procedures for the elderly: contributions to the development of m-learning guidelines	https://doi.org/10.1109/FIE56618.2022.9962402	de Oliveira Sestito, C.D., Fioravanti, M.L., Scatalon, L.P., de Mattos Fortes, R.P. and Barbosa, E.F., 2022	This article aims to present one of the steps to build AGE 1.2 guidelines. These guidelines were developed from the method of Quiñones et al. To reach its final version, it went through several phases, evaluations, and redesign, integrating several versions of Mobile Learning Pedagogical and Accessibility Guidelines, which are namely: MLGE 1.0, AGE 1.1. and AGE 1.2.	A catalog of pedagogical practices, theories, and teaching procedures was established, enabling the development of guidelines for pedagogy and accessibility for the elderly.	We acknowledge that the sample size may be a threat to the validity of the result.	As future work, new studies will be considered to evaluate the set of guidelines (AGE 1.2.), such as: user testing, proof of concepts, experiments with developers and seniors, among others.
Creating design guidelines for a navigational aid for mild demented pedestrians	https://doi.org/10.1007/978-3-540-89617-3_18	Hagethorn, F.N., Kröse, B.J., de Greef, P. and Helmer, M.E., 2008	The goal of our study is to gain insight into 1) frequently made mistakes that people with mild dementia make in wayfinding, while taking an independent walk. 2) which functionalities a navigational aid for this target group should have or should not have 3) how the target group feels about such a navigational aid 4) test the difference between landmark based and left/right based instructions for…	Involving young mild-demented patients in preliminary research and evaluation creates aids precisely tuned to future users' needs. Landmark-based navigation showed fewer errors in a small participant sample.	We are aware of the fact that the design of a future Audioguide will not eliminate all the problems and hindrance in a patients’ life. We are also aware of the fact that not all of the patients in the target group with the same diagnose of dementia also experience the same problems. Performing a study with a sample of mild demented patients has not always been easy. Like we pointed out before, we…	In further studies one could concentrate on adding safety and warning instructions to the default left and right instructions of the current navigational aids for pedestrians. However, it should be taken into account that the length of an instruction cannot be too long, this could cause confusion. It is also important to study the technical aspects of an Audioguide system.
Definition of Guideline-Based Metrics to Evaluate AAL Ecosystem's Usability	https://doi.org/10.1155/2022/8939072	Romeiro, C. and Araújo, P., 2022	This article presents a parametrization of the literature guidelines, which provides the end-users a consistent and accurate way of using the heuristic methodology to assert the interface’s usability without relying in external entities with specialized know-how.	Healthcare systems face challenges meeting the needs of the growing elderly population. The paper suggests parametrization of literature guidelines to help end-users assess AAL interfaces independently.	The current approach to interface analysis involves manual analysis, which is time-consuming due to multiple scopes and technical debt. To streamline the process, automation is recommended, offering benefits like cost reduction and test coverage maximization. The current approach provides the groundwork for parametrizing metrics, but the parameters need to be refined for specific environments. Us…	NA
Design guidelines and usability for cognitive stimulation throughtechnology in Mexican older adults	https://doi.org/10.1080/17538157.2021.1941973	Acosta, C.O., Palacio, R.R., Borrego, G., García, R. and Rodríguez, M.J., 2022	The objectives of this study were: 1-To develop software to stimulate cognitive functions of attention, memory, reasoning, planning, language, and perception in Mexican older adults. 2-To evaluate the usability of cognitive stimulation software based on system utility, information quality, and interface quality.	A software developed to stimulate cognitive functions in elderly Mexicans showed significant improvements, promoting independence and well-being.	The presented results are preliminary since it is intended to evaluate the effects of cognitive stimulation software in older adults through an experimental, randomized, and controlled research design, where participants with and without cognitive impairment are identified through a neuropsychological evaluation	Future plans involve creating an edition tool for therapists that allows for customization of exercises to fit user preferences. The game will be developed for mobile devices and expanded with more complex exercises related to daily living activities, such as shopping, money management, and social relationships, to enhance learning transfer to real contexts.
Design science research and designing ethical guidelines for the SHAPES AI developers	https://doi.org/10.1016/j.procs.2021.08.223	Nevanperä, M., Rajamäki, J. and Helin, J., 2021	This article targets the design process of ethical guidelines for the SHAPES project (Smart and Healthy Aging through People Engaging in Supportive Systems) which is a H2020 Innovation Action project.	The article introduces the process of building ethical guidelines for the SHAPES project, questioning if guidelines are sufficient for developers to take ethical action in AI system development.	NA	One subject for the further studies could be to study the effectiveness of the ethical guidelines or to compare different methods of promoting ethical awareness. It is important to discuss also the possibility that AI might be able to make more accurate and less biased decisions without human intervention. Do we want AI to make decisions like human being even though we know that humans make bad d…
Developing online community accessibility guidelines for persons with disabilities and older adults	https://doi.org/10.1177/1044207308325997	Jaeger, P.T. and Xie, B., 2009.	The primary goals of this article are to raise awareness of the unique issues of accessibility for persons with disabilities and older adults in online communities and to identify key considerations for future development and research.	Policymakers and developers should consider accessibility needs for persons with disabilities and older adults in online community development to enhance universal accessibility.	NA	Researchers can contribute to creating universally accessible online communities by developing accessibility guidelines, conducting studies on barriers faced by these groups, and exploring features that would provide equal access. New features and technologies can also be developed to make participation more inviting for these groups. However, existing technologies, such as live chat, may be diff…
Development of a standard fall data format for signals from body-worn sensors: The FARSEEING consensus	https://doi.org/10.1007/s00391-013-0554-0	Klenk, J., Chiari, L., Helbostad, J.L., Zijlstra, W., Aminian, K., Todd, C., Bandinelli, S., Kerse, N., Schwickert, L. and Schwenk, M., 2013	The FARSEEING (FAll Repository for the design of Smart and sElf-adapaive Environments prolonging INdependent livinG) consortium and associated partners strongly argue that a sufficient dataset of real-world falls can only be acquired through a collaboration of many research groups. Therefore, the major aim of the FARSEEING project is to build a meta-database of real-world falls. To establish this…	The standard fall data format is crucial for improving data quality, comparability, and building a shared database of real-world falls.		The presented consensus focused only on data recorded with body-worn sensors. The proposed data format should be applicable to other type of signals, for example, from video cameras and ambient sensors, but further efforts are needed to extend the concept. The range of applications for wearable fall monitors (and feasibility of deriving accurate outcomes) depends on the sensor array configuration…
Development of telehealth principles and guidelines for older adults: A modified Delphi approach	https://doi.org/10.1111/jgs.18123	Wardlow, L., Leff, B., Biese, K., Roberts, C., Archbald‐Pannone, L., Ritchie, C., DeCherrie, L.V., Sikka, N., Gillespie, S.M. and Collaborative for Telehealth and Aging, 2023.	Development of telehealth principles and guidelines for older adults	C4TA's recommendations emphasize older adults' needs, providing a roadmap for health systems to take actionable steps.	A limitation is that the proposed guidelines are not all-encompassing and certain topics important to care delivery were not directly addressed. These topics include Health Insurance and Portability Accountability Act adherence, data privacy, and reimbursement. This is not because such issues are irrelevant or unimportant, but rather because there are many existing resources supporting providers …	We are encouraged by our experience creating and working with the collaborative, which we believe represents a groundswell of support for this initiative. The next steps for this initiative include dissemination, implementation, community engagement, and evaluation. Dissemination will be achieved through written work and presentations across a variety of settings and to audiences around the count…
Development of universal design mobile interface guidelines (UDMIG) for aging population	https://doi.org/10.1007/978-3-319-40250-5_10	Ruzic, L., Lee, S.T., Liu, Y.E. and Sanford, J.A., 2016.	The purpose of this research study was to develop a robust, integrative set of design guidelines based on the four design strategies to ensure usability of mobile devices by older adults.	UDMIG v.2.0 offers comprehensive guidelines for designing interactive mobile interfaces for older adults, ensuring inclusivity.	NA	Design for Aging focuses on older adults with their particular limitations usually associated with this end-user group, failing to acknowledge ranges and combinations of limitations older adults have. Adaptation and addition of some of the guidelines were necessary to accommodate design for the interactive mobile interfaces for older adults. Because of this gap, they developed UDMIG v.2.0.
The domesticated robot: Design guidelines for assisting older adults to age in place	https://doi.org/10.1145/2157689.2157806	Beer, J.M., Smarr, C.A., Chen, T.L., Prakash, A., Mitzner, T.L., Kemp, C.C. and Rogers, W.A., 2012	In this research study, they evaluated the potential of home robots to serve as a compensatory technology for older adults. Specifically, their research aimed to: - Assess older adults’ preference for assistance from robots or humans for home upkeep tasks (cleaning tasks, finding and fetching). - Understand older adults’ opinions of using a home robot. - Consider the implications of findings for …	Home robots have potential for aging-in-place, and older adults are open to the idea for specific tasks, providing guidance for useful designs.	We did not want the participants to focus on pragmatic limitations of the current technology. Instead, we encouraged them to focus their discussion on the robot’s potential, which may inform robot design. As such, this study provides useful design recommendations for development of home robots.	The next step in this line of research would be to investigate older adults’ opinions of seeing the robot in person, length of engagement, or robot assistance for older adults with impairments.
e-Government online forms: Design guidelines for older adults in Europe	https://doi.org/10.1007/s10209-010-0191-y	Money, A.G., Lines, L., Fernando, S. and Elliman, A.D., 2011.	This paper reports on the findings of Delivering Inclusive Access to Disabled and Elderly Members of the community (DIADEM), a 3-year project, funded by the European Commission’s Sixth Framework Programme, to assist older adults when accessing, completing, and submitting online forms, by developing web-based assistive technologies that adapt the online form according to users’ needs.	The DIADEM project improves online forms for European older adults, developing guidelines for assistive technologies and transforming existing forms.	NA	Future research directions for the DIADEM project will be focused on developing the first prototype of the DIADEM application, based on the guidelines identified in this study. Development of the IMs, learning engine, user characteristics, and transformation policy is currently underway. Further user trials are currently being carried out to evaluate how effectively the DIADEM application is able…
Elders using smartphones - A set of research based heuristic guidelines for designers	https://doi.org/10.1007/978-3-319-07440-5_3	Carmien, S. and Manzanares, A.G., 2014	This paper is about the intersection of these two socio-technical vectors, or more to the point about the mismatch between them: a mismatch which can lead to an increase in the digital divide rather than the decline that the more affordable smartphones could promise. They presented a study of literature and results of a design process in the form of heuristics to support smartphone/tablet designe…	Heuristics from the ASSISTANT project emphasize quantifiable goals for novice designers, enhancing usability in interface design.	NA	These heuristics and data derived from use studies will be examined in the ASSISTANT pilot study with a goal of expanding and clarifying these guidelines.
Encoding Guidelines for a Culturally Competent Robot for Elderly Care	https://doi.org/10.1109/IROS.2018.8594089	Sgorbissa, A., Papadopoulos, I., Bruno, B., Koulouglioti, C. and Recchiuto, C., 2018	This paper discussed how guidelines describing culturally competent assistive behaviours can be encoded in a robot to effectively tune its actions, gestures and words. The proposed system was implemented on a Pepper robot and tested with an Indian persona, whose habits and preferences the robot discovers and adapts to at runtime.	Guidelines encoded in an ontology incorporate cultural influences on daily life concepts, utilizing the ADORE model in algorithmic assessments.	NA	NA
Evaluation of a mobile home care platform lessons learned and practical guidelines	https://doi.org/10.1007/978-3-319-26005-1_22	Panagopoulos, C., Kalatha, E., Tsanakas, P. and Maglogiannis, I., 2015	In this work, we have performed a usability assessment of the “BioAssist” system, which is an integrated home care platform that incorporates both communication and health monitoring features. A comparative evaluation with the “iTriage” application, followed by a series of interviews and qualitative analysis have provided us with valuable insights and guidelines for designing home care systems fo…	Qualitative research provides insights into seniors' needs, highlighting good practices for user interface design and system interaction in home care systems.	NA	An ethnography could give us a much better understanding of how well would seniors be able to use the system in real conditions. Future work should also include the perspective of the rest of the stakeholders, as they can provide a more comprehensive view on this strategic application domain.
Exploring the Role of Culture-Centric Design Guidelines in the Design of mHealth Application for Senior Informal Caregivers: Lessons Learned in a Field Study	https://doi.org/10.1007/978-3-031-06394-7_50	Chiao, W.L., Hong, Y.J., Tsai, H.P., Wang, Y.H., Chou, Y.J., Chen, W.L., Tseng, Y.C. and Kuo, P.Y., 2022	Our study aims to explore how we can incorporate Hofstede’s five cultural dimensions and Aaron Marcus’s matrix of culture-centric interface design guidelines into mHealth application design for senior informal caregivers in Taiwan	MHealth interface design guidelines conforming to Taiwan's cultural tendencies improve accessibility for senior informal caregivers.	Our study has two primary limitations. Aaron Marcus's design guidelines are mainly for web, so the design guidelines may not be applicable on mobile in some cases. In addition, the transition from Culture Interface Design Matrix to design decision is interpreted by the research team. Thus, potential bias may exist.	Our future work includes iterating the design of mHealth app, and conduct co-design sessions with more samples to generalize our findings.
Game-based Technology for Elderly with Memory Disorder: Criteria and Guideline of Mobile Psychotherapy Games_x000D_	https://doi.org/10.37934/araset.28.2.162180	ChePa, N., Sie-Yi, L.L. and Adetunmbi, S., 2022	This article proposes a guideline and criteria that can help in designing and developing psychotherapy games to be utilized in treating memory disorder patients. Combination of systematic literature reviews and interview were employed to acquire the list of criteria needed for psychotherapy games.	Criteria and guidelines for a neuro-therapy game benefit psychotherapy programs for memory disorder patients, enhancing their quality of life.	NA	The proposed criteria and guidelines can be adapted to other psychotherapy domain, such as special needs education therapy, jobs screening, and occupational therapy. Furthermore, this could possibly improve the existing intervention practices by having more accurate measurement through game-based approach. Future works might consider different type of evaluation involving psychotherapy experiment…
Guidelines for developers of smart systems	https://doi.org/10.1109/IS.2016.7737461	Vasily Moshnyaga; 2016	This paper shares experiences of building smart systems, identifies challenges that software and hardware developers can face, and outlines/presents guidelines to increase the system efficiency and acceptability. The goal was to provide basic information about how to overcome problems which implicitly appear in design and implementation of smart systems and their prototyping.	The presented guidelines and design choices are based on experience, inviting other researchers to contribute to their improvement.	N/A	We invite other researchers to improve the presented guidelines with their own experience in construction of smart systems and using of specific technology, etc.
Guidelines for Developing the VR Program in Residential Aged Care: A Preliminary Study from Staf Members' Perspective	https://doi.org/10.1145/3411763.3451706	Kong Saoane Thach, Reeva Lederman, Jenny Waycott; 2016	This paper aims to address the gap that exists in the perceptions of the implementation of Virtual Reality (VR) in Residential Aged Care Facilities (RACF)	Older people with clinical conditions, cognitive issues, and dementia, as well as those with mobility restrictions and vision impairments, may not be suitable for current VR. Co-design of VR is suggested for success in implementation.	Limited to a relatively small number of participants	More research to compare the efectiveness of diferent kinds of VR in residential aged care is further needed. Also, more research needs to be done around the benefts of VR in RACFs, not only for enrichment but also for other purposes such as pain management.
Guidelines for technology that supports physical activity by elderly	https://doi.org/10.3233/978-1-61499-403-9-429	Jelena Zach, Katharina Lorenz, Gesche Joost; 2014	The aim of the project is to support independent livign and to encourage physical activity by older people, which is one of the most important factors in preventing health problems.	Elderly enjoyed using touchscreen applications, leading to improved self-confidence and reduced isolation.	N/A	"As future work, we plan to evaluate the effectiveness of our persuasive strategies and their influence on the elderly's motivation to exercise" "In long-term perspective, we aim to develop our guidelines further in order to help other researchers and practitioners to design user-centered assistive persuasive technologies for and together with elderly"
Guidelines for Validation Interviews with Senior Citizens	https://doi.org/10.1109/REW53955.2021.00047	Eduard C. Groen, Svenja Polst; 2021	Findings of our literature search and the resulting interview guidelines, are considered a suitable instrument for researchers and practitioners for measuring technology acceptance and/or validating a (prototypical) system with senior citizens, and possibly also for requirements elicitation	TAM is suitable for evaluating technology acceptance among senior citizens, and interviews are proven methods for requirements elicitation and validation.	Construct validity: analysis of interviews suggests that some aspects were missed Internal validity: sample of participants are biased due to voluntary nature by which they were enrolled	Future research should assure that requirements validation and elicitation techniques used with senior citizens, including the interview guidelines we presented in this work, remain attuned to the characteristics of senior citizens, and help differentiate between the needs of senior citizens with varying degrees of technological affinity.
Guidelines’ Parametrization to Assess AAL Ecosystems' Usability	https://doi.org/10.5220/0011043800003179	Carlos Romeiro, Pedro Araújo; 2022	This article proposes a set of metrics based on the parametrizationof literature guidelines, with the aim of providing a consistent and accurate way of using the heuristicmethodology not only to evaluate the ecosystem’s usability compliance level, but also to create the buildingblocks required to include automation mechanisms. Our aim is to: 1) optimize the subjectivity level typically found in h…	Binary metrics based on guidelines allow for accurate interface evaluations without expert usability knowledge.	N/A	Therefore an_x000D_ effort will be performed to identify which metrics _x000D_defined are eligible to be automated to create a tool _x000D_capable of taking an interface, run a static analysis,_x000D_identify possible botlenecks and suggest_x000D_ optimizations based on the metrics defined.
HCI standards for handicapped	https://doi.org/10.1007/978-3-642-02707-9_76	Zbigniew Wisniewski, Aleksandra Polak-Sopinska; 2009	The main aim of the project is to work out the rules of evlauation and validation of application interfaces ont he basis of study of the process of man-computer communication	The core principle of useful and accessible website design is to follow the standards of competent organizations, maximizing accessibility, particularly for e-learning platforms and national organizations.	N/A	N/A
Heuristics for designing digital games in assistive environments: Applying the guidelines to an ageing society	https://doi.org/10.1109/TISHW.2016.7847789	Ana Isabel Veloso, Liliana Vale Costa; 2016	The aim of this paper is to identify a set of heuristics for designing assistive ‘gamer-friendly’ environments. The purpose of this paper is to give an account of a set of heuristics for designing digital games in assistive environments, addressed to an older audience. Specifically, we review and identify a set of: (a) game heuristics, (b) recommendations for designing game interfaces addressed t…	Game interface design guidelines focus on usability, accessibility, and context customization for memory disorder patients.	N/A	N/A
Home healthcare settop-box for senior chronic care using ISO/IEEE 11073 PHD standard_x000D_	https://doi.org/10.1109/IEMBS.2010.5627845	Joon-Ho Lim, Chanyong Park, Soo-Jun Park; 2010	In this paper, we propose a home healthcare monitoring system for seniors’ chronic disease using ISO/IEEE 11073 PHD standard	The proposed healthcare set-top box is compatible with the ISO/IEEE 11073 PHD standard, providing various healthcare services.	N/A	N/A
Human-centred Design of Self-management Health Systems with and for Older Adults: Challenges and Practical Guidelines	https://doi.org/10.5220/0010529100900102	Ine D’Haeseleer, Karsten Gielis, Vero Vanden Abeele; 2021	The aim of the study is to contribute to the growing body of HCD+ in health, by presenting a thematic analysis of methodological observations and reflections on an HCD process of an SMHS, that encompassed all phases (inspiration, ideation, implementation, and evaluation). This paper presents an analysis and provides lessons learned, transformed into practical guidelines that will help future rese…	A thematic analysis identifies themes related to life experiences, discomfort with digital technologies, age-related impairments, and relatedness in research participation, offering lessons for effective study designs.	For participant recruitment, we aimed for a heterogeneous sample; however, given that participants chose to participate or not, self-selection was inevitable -> this could introduce bias in the findings by favouring those who were cognitively or physically stronger	Recommendations to guide a HCD process of SMHS involving older adults: 1. General Recommendations: find balanced composition of participants with different backgrounds, align expectations between participations and researchers, reach out to local contact points or organizations, organize sessions nearby participants, take care of transport, leave room and time for social interludes 2. Ispiration …
ICT4Silver: Design Guidelines for the Development of Digital Interfaces for Elderly Users	https://doi.org/10.1007/978-3-030-79168-1_17	Nuno Martins, Sónia Ralha, Ricardo Simoes; 2021	Main goal of this work was the application of the proposed DGP on the digital interfaces of three products in the scope the ICT4Silver project, namely: ‘ArkeaOnLife’, ‘PhysioSensing’, and ‘Kwido’. The goal of this project was to define and establish a design basis for supporting designers of digital products that meets the requirements as well as the needs of the elderly population.	There is a societal need and business opportunity for technology-based products for the elderly, requiring appropriate adaptation.	N/A	Through this work, we expect to raise awareness and promote a more inclusive technological society, which will benefit not only the users but the developers, since increasing both offer and demand of ICT products will help foster the growth of the Silver Economy.
Immersive Virtual Reality for Older Adults: Empirically Grounded Design Guidelines	https://doi.org/10.1145/3470743	Vero Vanden Abeele, Brenda Schraepen, Hanne Huygelier, Celine Gillebert, Kathrin Gerling, Raymond Van Ee; 2021	Aim to establish design guidelines for IVR and older adults, building on three complementary research activities; Literature Review of Design Recommendations for Older Adults and IVR, IVR experience for older adults and evaluation of experiences via interviews, and used a Laddering analysis to understand which product attributes of IVR produce functional and psychosocial benefits for older adults…	The study compiles a comprehensive list of existing design guidelines for IVR and older adults, providing empirically grounded insights for IVR content, hardware, and context.	Several limitations discussed: 1. Choice for commercial IVR environment -> did not lend itself to meaningfully validating all guidelines; did not support social interactions 2. Reseach method and analysis of UX Laddering -> short interviews, focusing on saliency rather than depth and exhaustiveness, Laddering study was a single point in time observation, bias in findings, 3. Sample -> purposefull…	Future work may aim to further investigate how to design for such shared experiences, building on the work of Baker et al. [2019b] and Korsgaard et al. [2019]. In addition, experimental research comparing different IVR applications is needed to further clarify which specific IVR design features affect the user experience, usability, and accessibility of IVR applications for older adults.
In-home monitoring of persons with dementia: Ethical guidelines for technology research and development_x000D_	https://doi.org/10.1016/j.jalz.2007.04.388	Diane F. Mahoney, Ruth B. Purtilo, Frank M. Webbe, Majd Alwan, Ashok J. Bharucha, Tim D. Adlam, Holly B. Jimison, Beverly Turner, S. Ann Becker; 2007	This paper aims to 1) review the relevant literature specific to ethics and home monitoring technology, 2) present an ethical model for technology development, 3) raise pertinent issues for reviewers to consider in assessing applications, 4) discuss strategies to address IRB concerns, and 5) recommend ethical guidelines to direct the research and implementation process.	Researchers should prioritize humanistic concerns in the intricacies of technology research and development. Grant reviewers and Institutional Review Board (IRB) members are cautioned against stifling technological innovations due to personal biases. Families and end-users are advised to avoid overestimating the capabilities of new technologies and to remain vigilant.	N/A	"In cases where there is no personal contact with the IRB, such as automated e-submissions, we recommend that study protocols be developed in accordance with the ethical principles and guidelines recommended"
Integrating Universal Design (UD) principles and mobile design guidelines to improve design of mobile health applications for older adults	https://doi.org/10.1109/ICHI.2014.54	Ljilja Ruzic Kascak, Claudia B. Rébola, Jon A. Sanford; 2014	We propose an application of UD principles to existing design guidelines to bridge discrepancies between the two approaches in order to improve design of mobile health applications for older adults. In this paper, we describe usability studies and design of the RPM mobile application for older adults, proposed set of inclusive, comprehensive design guidelines that reconcile inconsistencies betwee…	The refinement of design for the RPM mobile app, guided by inclusive guidelines, aims to enhance usability and adoption of health mobile applications by older adults. ISO standards 9241-110:2006 and 9241-400:2007 align with UD principles.	N/A	Our goal is to further refine and improve proposed set of guidelines by conducting the usability testing with a group of older adult with in order to test proposed solution for the RPM mobile application based on the set of developed guidelines.
Long-term co-design guidelines: Empowering older adults as co-designers of social robots_x000D_	https://doi.org/10.1109/RO-MAN50785.2021.9515559	Anastasia K. Ostrowski, Cynthia Breazeal, Hae Won Park; 2021	In this paper, we propose human-centered design (HCD) approaches to invite users as co-designers. HCD is distinct from UCD [16] in that UCD has a “narrower focus on people’s roles as users” while HCD “suggests a concern for people” [16]. HCD as an approach expands past limiting participants’ role as informants and aims to uphold them as the main contributors of the process, embracing human dignit…	Long-term co-design guidelines for social robot design with older adults emphasize empowerment, convergent and divergent design activities, building relationships, and adapting co-design to various timelines. Successful deployment validates user incorporation into social robot design.	There are limitations to our work...[no detail]	Future work is necessary to employ designs and social robot design guidelines generated in the co-design process in future studies to verify them and investigate how varying arrangements of divergent and convergent approaches affect the design process and design solutions.
Lower-limb exoskeletons: Research trends and regulatory guidelines in medical and non-medical applications	https://doi.org/10.1177/1729881417743554	Baltej Singh Rupal, Sajid Rafique, Ashish Singla, Ekta Singla, Magnus Isaksson, Gurvinder Singh Virk; 2017	Review of lower-body wearable exoskeletons classified on the basis of end applications for medical and non-medical purposes. Article presents key issues pertaining to regulatory and safety aspects which are emerging with reference to international ISO/IEC standards, so researchers and manufacturers can ensure that the needed solutions are correctly developed and commercialized	The article provides insights into current exoskeletons, explores less-researched areas, identifies improvement needs, and emphasizes safety standardization and regulation. It aims to guide researchers and align efforts in advancing lower-limb exoskeletons.	N/A	This also paves the way for the potential future trends to use exoskeletons as physical assistant robots, as covered by the recently published safety standard ISO 13482, to help elderly people perform their activities of daily living
Mixed reality and internet of things (MRIoT) interface design guidelines for elderly people	https://doi.org/10.1109/IV-2.2019.00025	Ryan Anthony de Belen, Tomasz Bednarz; 2019	In this research, we consult existing design guidelines and synthesise a unified set of design guidelines for MR and IoT interfaces for elderly people. To demonstrate its utility, we developed an innovative AT that integrates MR and IoT technologies that satisfy each guideline.	Design guidelines, derived from HCI literature, were proposed and extended to MR and IoT interfaces. Innovative AT integrating MR and IoT technologies was developed to showcase guideline utility.	N/A	We are hopeful that application of this set of guidelines will result in better, more human-centric ATs that are suitable for daily use. As the older population continues to grow, we see a significant value in working to further develop and refine inclusive design guidelines. Proper evaluations are needed to determine utility of guidelines that accommodate the design of the proposed ATs for elder…
Older adults testing assistive technologies in living labs: Guidelines	https://doi.org/10.5220/0009464100850092	Stephanie Lehmann, Esther Ruf, Sabina Misoch; 2020	The procedure is suggested as a guideline to support further research projects and to contribute to an internal quality control of testings involving people 65+ testing assistive technologies in Living Labs at home.	Special considerations are essential when involving older adults as test subjects in Living Labs at home. The experiences gained serve as a qualitative guideline for planning and implementing Living Lab studies with older adults.	N/A	It would be desirable, in the sense of quality_x000D_ assurance, that future Living Lab testings, especially _x000D_with older adults in their homes, are based on these _x000D_recommendations.
Outcomes from a peer tutor model for teaching technology to older adults	https://doi.org/10.1017/S0144686X12000530	AMANDA TOLER WOODWARD, PAUL P. FREDDOLINO, DONA J. WISHART, LOUANNE BAKK, RIE KOBAYASHI, CAITLIN TUPPER, JOHN PANCI, CHRISTINA M. BLASCHKE-THOMPSON; 2021	This study addresses issues related to the ‘digital divide’ by testing a peer tutor model (Technology and Aging Project, TAP2) to teach adults aged 60 and older how to use information and communication technologies (ICTs) such as email, the internet, online chat rooms and discussion groups, internet-based support groups, and voice technology and webcams.	Agencies should incorporate technology training, taking simple steps to enhance ICT literacy among older adults. As proficiency increases, new services may improve social support, health, and mental well-being.	N/A	N/A
Overview of policies, guidelines, and standards for active assisted living data exchange: Thematic analysis_x000D_	https://doi.org/10.2196/15923	Laura X. Fadrique, Dia Rahman, Hélène Vaillancourt, Paul Boissonneault, Tania Donovska, Plinio P Morita; 2020	The aim of this study was to understand the standards and policy guidelines that companies use in the creation of AAL technologies and to highlight the gap between available technologies, standards, and policies and what should be available for use. This paper presents a review of standards, frameworks, policies, and guidelines in the creation of AAL technologies. In particular, the objective of …	Although adopting standards alone may not address all gaps, they are essential tools when combined with regulations, policies, and programs. User-friendliness, acceptance, and data privacy considerations are crucial for sustainable AAL solutions in Canada.	The list of privacy-related standards for IoT technologies related to AAL technology was limited when the literature review was initiated in September 2017. Only 1 year later, more than 10 ISO privacy standards relevant to AAL were found under development.	Interorganizational collaborations and user-focused studies are necessary to explore the benefits of AAL technology for Canadian citizens and to ensure that this technology makes a significant positive impact on our health care system. Further in-depth research is needed to explore the existing gaps in AAL technologies.
Promoting elderly-children interaction in digital games: A preliminary set of design guidelines_x000D_	https://doi.org/10.1007/978-3-319-10166-8_15	Ana I. Grimaldo, Alberto L. Morán, Eduardo Calvillo Gamez, Paul Cairns, Ramón R. Palacio, Victoria Meza-Kubo; 2014	In this paper, we propose a set of guidelines to facilitate the design ofdigital games to support elderly-children interaction. The aim is to facilitate the identification of_x000D_important factors in the design of elderly-children interaction with digital games	Quantitative results indicate high scores for perceived usefulness, ease of use, and intended use among participants.	N/A	There are several recommendations: (i) including a deeper analysis on aspects considered as important byadvanced participants, (ii) creating a list of heuristics to evaluate designs, and (iii)generating a shorter version of the guidelines to allow focusing on the most relevantelements of each guideline. Directions of future work include: (i) theuse of the guidelines to design, develop and evaluat…
Requirements guideline of assistive technology for people suffering from dementia_x000D_	https://doi.org/10.1145/2093698.2093737	Jaakko Hyry, Goshiro Yamamoto, Petri Pulli; 2011	This paper presents valid concerns on current status of elderly population suffering from dementia, why societies should focus more attention in helping them and how this could impact healthcare and social services. This paper also discusses the requirements and methods, which can be used to improve the design process of wearable procam device using Picture based Input Method Using Tapping on Wal…	A telepresence-capable aid device is suggested to improve caregiver support for individuals with dementia.	N/A	Observing people suffering from dementia is important by using a hands-on approach as it helps in understanding the daily problems of a person suffering from dementia and it helps in gathering problems that might not be noticed if the informal caretakers only collect the data. Also a person-centered approach is crucial because design requirements might otherwise be inaccurate.
Secure IoT e-Health applications using VICINITY framework and GDPR guidelines_x000D_	https://doi.org/10.1109/DCOSS.2019.00064	Koutli, M.; Theologou, N.; Tryferidis, A.; Tzovaras, D.; Kagkini, A.; Zandes, D.; Karkaletsis, K.; Kaggelides, K.; Almela Miralles, J.; Oravec, V.; Vanya, S.	Analyze the security requirements and challenges of e-Health Internet of Things (IoT) applications and propose a complete architecture to address them. This architecture combines VICINITY IoT Framework security features together with General Data Protection Regulation (GDPR) compliant mechanisms	VICINITY components address GDPR requirements for processing personal medical data in e-Health services.	NA	Further implementation regarding security and privacy features, could be towards data integrity and availability, features that are not covered by VICINITY Platform. In terms of Privacy by Design guidelines, future work could include data minimization and anonymization.
Smart home modification design strategies for ageing in place: a systematic review_x000D_	https://doi.org/10.1007/s10901-021-09888-z	Ma, Chuan; Guerra-Santin, Olivia; Mohammadi, Masi	This research explores current strategies and approaches directed to integrate innovative technologies in the home modifcation process to support independent living and ageing in place	Smart home technologies for older adults require user-centered design, considering universal design for environmental and technical barriers.	(1) The existing smart home projects designed for older people are limited. Less than a quarter of thirty-three studies were in the pilot project stage or involved technologies were widely used (2) Due to the heterogeneity research perspectives of available studies, this research was conducted using the thematic analysis method. Not all included studies were based on architecture research. Techno…	Knowledge of the actual efects of smart technology and architectural interventions on older people’s health is still missing. More practical projects will bring sufficient application data and tangible user experience, reveal design and application problems in actual environments that can accelerate smart technology adoption in the housing market.
Standards as applied in reality: A case study on the translation of standards in eHealth evaluation practice_x000D_	https://doi.org/10.1186/s12911-019-0975-9	Jurkeviciute, M.	to explore how standards are used in a practical setting of an eHealth evaluation, and to identify the factors that can hinder their use	Practical application of standardization initiatives in eHealth evaluation poses challenges.	The practical circumstances of an evaluation study can cause deviations in the standards, thus producing heterogeneity in the evaluation methodologies.	Future research should aim to identify other possible factors limiting the use of standards in different settings of eHealth evaluation. Additionally, mechanisms to enhance the use of standards need to be explored.
Strategic Guidance and Technological Solutions for Human Resources Management to Sustain an Aging Workforce: Review of International Standards, Research, and Use Cases	https://doi.org/10.2196/27250	Wissemann, A.K.; Pit, S.W.; Serafin, P.; Gebhardt, H.	(1) explore how technological solutions in organizations can help create and maintain a healthy, productive, and capable aging workforce; and (2) provide recommendations and strategic guidance that benefit both the aging worker and the organization.	International standardization, cross-country research, and learning from use cases are vital for efficient and ethical implementation of technological solutions for aging workforces.	NA	International collaboration and application
A Systematic Literature Review of Research-Derived Touchscreen Design Guidelines for Older Adults_x000D_	https://doi.org/10.1109/ACCESS.2019.2898467	Nurgalieva, L.; Jara Laconich, J.J.; Baez, M.; Casati, F.; Marchese, M.	we look at the research-derived design guidelines that set the foundation for design guideline compilations and standards, analyzing the aforementioned issues from the perspective of experts trying to discover, classify, and evaluate the work on the area of touchscreen design guidelines for older adults.	Proposed guidelines and recommendations were validated in only 15% of analyzed articles, emphasizing challenges in identifying and characterizing guidelines.	Classification limited to available information, Guideline assessment limited to the methods used in the research articles	(1) improving the reporting and characterization of research-derived guidelines (2) a general effort towards validating and reproducing the findings from the community will help in providing more solid and actionable research guidelines (3) developing tools that can facilitate the process of discovering design guidelines and embedding them in the design process
A Systematic Mapping Review: Mobile User Interface Design Guidelines for the Elderly with Cognitive Impairments_x000D_	https://doi.org/10.1109/ICSEC47112.2019.8974698	Chirayus, K.; Nanthaamornphong, A.	This study investigates what are the focuses of mobile user interface design for the elderly	This research presents a generic view and new cognition aspects of overall user interface designs for the elderly, suggesting the topic deserves more attention.	publication bias, selection bias, confined search string, inaccurate data extraction, and mis- classification.	more in-depth research with regard to developer guidelines for mobile user interface design for the elderly with cognitive impairments
A systematic review of practice standards and research ethics in technology-based home health care intervention programs for older adults	https://doi.org/10.1177/0898264305281100	Marziali, E.; Serafini, J.M.D.; McCleary, L.	To assess frequencies of reporting adherence to professional practice standards and research ethics in studies of technology-based home health care programs	Issues related to professional practice standards and research ethics were not well-reported, indicating gaps in reporting adherence to standards.	(1) limited databases were used to extract relevant articles (i.e., Medline, Cinahl, and PsychINFO). (2) results capture only what authors reported and may not necessarily reflect whether the standards and ethics issues considered had in fact been addressed.	The results raise questions as to whether practice standards and research ethics are addressed sufficiently when health service delivery occurs in technology-based environments. Guidelines for professional accountability in e-health service delivery are needed
Toward best practice in Human Machine Interface design for older drivers:A review of current design guidelines_x000D_	https://doi.org/10.1016/j.aap.2016.06.010	Young, K L; Koppel, S; Charlton, J L	This paper provides a review of key current design guidelines for Advanced Driver Assistance Systems (ADAS) and In-Vehicle Information Systems (IVIS) with respect to the extent they address age-related changes in functional capacities.	HMI guidelines often neglect design issues related to older driver impairments, lacking prescriptive advice on addressing their needs.	NA	In order for older drivers to reap the full benefits that in-vehicle technology can afford, it is critical that further work establish how older driver limitations and capabilities can be supported by the system design process, including their inclusion into HMI design guidelines.
Towards a Reference Model of Guidelines for the Elderly Based on Technology Adoption Factors_x000D_	https://doi.org/10.1145/3411170.3411240	Lindberg, R.S.N.; De Troyer, O.	In this paper, we look at existing Technology Adoption Models, especially that of Lee et al. that focuses on elderly, and investigate whether current user interface design guidelines cover the adoption factors	The focus on usability in guidelines outweighs other adoption factors. A reference model is proposed for organizing guidelines and uncovering new ones.	NA	Uncovering new guidelines
Towards an up to date list of design guidelines for elderly users_x000D_	https://doi.org/10.1145/3489410.3489418	Lindberg, R.S.N.; De Troyer, O.; 2021	Update the list of and integrate design guidelines for elderly users	A completely new set of guidelines, integrated from the past, is needed.	Only 7 out of 68 invited experts evaluated the new set of guidelines	Several of the existing guidelines and checks can be reworded better and/or merged. The list of guidelines have to be reviewed and reworded in future due to evaluator fatigue during the first update.
Towards enhancing the health standards of elderly: role of ambient sensors and user perspective	https://doi.org/10.1504/IJESMS.2022.122739	Patel, A. and Shah J.; 2022	Extend the time in which older adults stay independently in their preferred environment; Develop a framework and a practical solution to enhance the health standards of the elderly in assisted living using a hybrid approach.	The Framework may contribute to a more trustworthy AAL system design. Indoor air quality index calculation before processing is suggested.	Prototype has certain limitations (like manually mapping the health status and emotion) and demands more refined work.	In future, we intend to develop the framework which can deal with the limitations mentioned earlier._x000D_
Towards Ethical Guidelines of Using Telepresence Robots in Residential Care_x000D_	https://doi.org/10.1007/s12369-019-00529-8	Niemelä, M.; van Aerschot, L.; Tammela, A.; Aaltonen, L.; Lamm, H.; 2019	To develop ethical guidelines of using telepresence robots in residential care	The presence of a telerobot should increase family engagement and improve existing relationships, avoiding ethical issues.	The telerobot could not create relationships from scratch, or improve problematic ones. However, the telerobot could improve social connections of bed-ridden residents by letting them enjoy social events in the facility (e.g. remote driven by a care worker), or by arranging volunteer or even therapy workers to contact the residents through the robot.	There would still be challenges if some residents efused to use the robot in common spaces. Their choices and preferences would have to be respected, as the care facility is their home and their daily routines and their personal lifestyle choices were to be followed. In instances where technical solutions could be used such as “blind” autonomous driving of the robot between privately secured area…
Towards guideline for applying machine learning into care support systems	https://doi.org/None	Takadama, K., 2017	To explore a rough guideline of selecting an appropriate algorithm for the health domain.	Guidelines for machine learning specialized in care support systems and causal relationship guessing are deemed important.	Only two care support systems, "for carer support" and "aged support" were included in the study and only one guideline for the care support system was proposed versus the aged support systems. More are needed.	Further careful qualifications and justifications, such as an investigation of other care support systems, are needed to generalize the proposed rough guideline. A guideline of machine learning which is specialized to care support system in the health domain is needed; A guideline of machine learning for helping to guess reasons of causal relations
Towards videogame design guidelines to promote significant leisure activities in Mexican older adults_x000D_	https://doi.org/10.1145/2382176.2382186	Palacio, R.R., Acosta, C.O., Morán, A.L. and Cortez, J., 2012	To formulate design guides to create digital games that promote significant leisure activities in older adults from South West Mexico. (1)To establish correlation between specific leisure activities frequency and satisfaction associated to it, in men and women up to 60 years old. (2) To formulate design guidelines to create digital games for older adults, considering gender.	Participants showed higher satisfaction in specific leisure activities, aligning with activity theory and providing design ideas for virtual applications.	Objective 2 of the study was not reported in the paper, i.e., the formulated guidelines	Future work includes converting design ideas into design guides, to validate them before they are used for the development of games for leisure based on activities identified by older adults
UsAge guidelines: Toward usable Saudi M-Government applications for elderly users_x000D_	https://doi.org/10.1016/j.jksuci.2022.11.011	Alkhomsan, M.N., Alturayeif, N., Alwadei, S. and Baslyman, M., 2023.	To propose a set of usability guidelines that are expected to enhance the usability of m-government applications for the elderly utilizing different perspectives.	UsAge guidelines, tailored for Saudi elderly users, address usability issues in m-government applications, providing a comprehensive set for improved GUIs.	The interviewee sample was small at 28 participants. The usability evaluation was conducted on one mgovernment application with a limited number of scenarios/tasks.	The study intends to conduct a systematic literature review to compile a comprehensive list of all age-related issues. Improve results of the second phase by conducting a usability evaluation on several mgovernment applications with more complex tasks. Create a more representative list for different contexts and cultures of the Saudi elderly. Create a list of the guidelines ranked by priority wou…
User experience design guidelines for telecare services	https://doi.org/10.1145/1288515.1288537	Niman, B.V., Rodríguez-Ascaso, A., Brown, S. and Sund, T., 2007.	To investigate the integration of wearable activity trackers into medical IT systems from the perspective of technical interoperability	Human factors guidelines for telecare systems, currently in development, serve as a checklist for ensuring ease, safety, confidentiality, and reliability in use.	Although the study tried to account for this gap, it was noted that it was not obvious on how to best structure the human factors guidelines so that they are optimally used by interested parties and affected users	Input and comments to the current guidelines development is allowed and will be considered on this website http://portal.etsi.org/stfs/STF_HomePages/STF299/STF299.asp
Using continua health alliance standards: Implementation and experiences of IEEE 11073_x000D_	https://doi.org/10.1109/MDM.2011.25	Schoepe, L. and Benner, M., 2011.	To improve the compliance of elderly people in case of disease in their own home environment based on an IEEE Manager prototype for a personal health system	Interoperability concepts from Continua Design Guidelines, especially IEEE 11073, were successfully applied, enabling system interoperability with Continua-certified weighing scales.	The study did not have a high return of responses in the short-term evaluation that was conducted. It format was also non-empirical.	A small long-term evaluation of the setup started in August 2010 in a guest apartment in Hannover, Germany. The guests received questionnaires requesting for answers, but the return quota was marginal – no significant evaluation was possible. A broad long term evaluation was planned for the second quarter of 2011. For future work, it would be mandatory to involve an embedded Linux development exp…
Wearable Activity Trackers Supporting Elderly Living Independently: A Standards based Approach for Data Integration to Health Information Systems	https://doi.org/10.1145/3218585.3218679	Urbauer, P., Frohner, M., David, V. and Sauermann, S., 2018.	To investigate the integration of wearable activity trackers into medical IT systems from the perspective of technical interoperability, a key feature to improve quality and reliability of both the system itself and the health related data	Wearable activity tracker data integration using HL7 FHIR and PCHA Guidelines enhances data and system quality and reliability.	Although the approach provided a very broad integration of non-standardized as well as standardized wearable activity trackers, it was challenging to integrate existing proprietary interfaced devices as they could not be read or be accessed	On the manufacturers side, improvements are needed or else the interoperability standards will be ineffective
Towards a List of Heuristics to Evaluate Smartphone Apps Targeted at Older Adults: A Study with Apps that Aim at Promoting Health and Well-being	https://doi.org/10.1109/HICSS.2015.390	Silva, P. A., Holden, K., & Jordan, P.	This paper presents a list of heuristics to evaluate smartphone apps for older adults. It further verifies the usefulness of the proposed list through a study performed with two groups of five expert evaluators, who inspected two popular health and fitness smartphone apps -- Nike+ and Run keeper -- through heuristic evaluation.	Heuristic evaluations and post questionnaires demonstrate the comprehensive application and positive assessment of heuristics for identifying usability issues in smartphone apps targeted at older adults.	NA	Future work should include additional heuristic evaluations with other types of smartphone apps to complement this study. Given the wealth of possibilities, the authors encourage others to use this list and share their results and comments with them.
